# Supplementary material for: Dependency of codon usage on protein sequence patterns: a statistical study
Source: Theor Biol Med Model. 2014 Jan 10;11:2. doi: 10.1186/1742-4682-11-2 (PMC3896713; doi:10.1186/1742-4682-11-2)
Supplement: Additional file 1 — Randomness Test. This file represents results of randomness test for different PROSITE patterns and different amino acids. In this test we statistically tested randomness of codon usage of pattern regions (RCU). [file 1742-4682-11-2-S1.xlsx]

## Sheet: Sheet1
Amino Acid	Pattern	Number of appeared codons in pattern region	Minimum number of appearance a codon in pattern region	p-value of the randomness test	is a valid pattern
C	PS00636	33	16	0.861804	TRUE
C	PS00447	2	0	0.157299	FALSE
C	PS00444	7	0	0.00815097	FALSE
C	PS00521	51	1	0	TRUE
C	PS00902	23	10	0.531615	FALSE
C	PS00572	6	3	1	FALSE
C	PS01331	197	64	8.83321e-07	TRUE
C	PS01094	132	22	0	TRUE
C	PS00756	1	0	0.317311	FALSE
C	PS00755	12	5	0.563703	FALSE
C	PS00759	201	89	0.10474	TRUE
C	PS01270	4	1	0.317311	FALSE
C	PS00058	0	0	0	FALSE
C	PS00296	0	0	0	FALSE
C	PS00531	62	23	0.0421534	TRUE
C	PS01114	0	0	0	FALSE
C	PS01054	15	0	0.000107511	FALSE
C	PS01231	0	0	0	FALSE
C	PS00380	0	0	0	FALSE
C	PS00548	258	108	0.00892782	TRUE
C	PS01046	77	12	0	TRUE
C	PS01278	3302	1215	0	TRUE
C	PS01223	37	7	0.000156088	TRUE
C	PS00783	1	0	0.317311	FALSE
C	PS00167	3	0	0.0832645	FALSE
C	PS00169	20	0	7.74402e-06	FALSE
C	PS00362	7	1	0.0587817	FALSE
C	PS01314	0	0	0	FALSE
C	PS00466	474	234	0.782864	TRUE
C	PS00138	56	26	0.59298	TRUE
C	PS00860	0	0	0	FALSE
C	PS00691	2	0	0.157299	FALSE
C	PS00933	6	0	0.0143059	FALSE
C	PS00284	75	23	0.000812118	TRUE
C	PS00324	12	2	0.0209213	FALSE
C	PS00136	5	1	0.179712	FALSE
C	PS00962	49	18	0.0632908	TRUE
C	PS00396	0	0	0	FALSE
C	PS00397	0	0	0	FALSE
C	PS01075	158	54	6.95597e-05	TRUE
C	PS00088	0	0	0	FALSE
C	PS01085	0	0	0	FALSE
C	PS00177	2	0	0.157299	FALSE
C	PS00175	85	26	0.000344447	TRUE
C	PS00178	58	19	0.00863622	TRUE
C	PS00076	531	248	0.128795	TRUE
C	PS01086	12	2	0.0209213	FALSE
C	PS00107	3034	1332	0	TRUE
C	PS00398	0	0	0	FALSE
C	PS01230	752	300	2.98299e-08	TRUE
C	PS00683	0	0	0	FALSE
C	PS01078	1	0	0.317311	FALSE
C	PS00333	1	0	0.317311	FALSE
C	PS00766	6	3	1	FALSE
C	PS01284	0	0	0	FALSE
C	PS00142	23	7	0.0605689	FALSE
C	PS00018	296	106	1.04819e-06	TRUE
C	PS01318	0	0	0	FALSE
C	PS00723	68	26	0.0523451	TRUE
C	PS00061	435	176	6.90471e-05	TRUE
C	PS00189	238	108	0.153854	TRUE
D	PS00636	1455	639	3.47943e-06	TRUE
D	PS00447	20	4	0.00729036	FALSE
D	PS00444	630	222	0	TRUE
D	PS00521	65	29	0.385261	TRUE
D	PS00902	152	73	0.626496	TRUE
D	PS00572	0	0	0	FALSE
D	PS01331	785	242	0	TRUE
D	PS01094	84	28	0.00225023	TRUE
D	PS00756	122	38	3.11844e-05	TRUE
D	PS00755	1	0	0.317311	FALSE
D	PS00759	1957	711	0	TRUE
D	PS01270	134	50	0.00331241	TRUE
D	PS00058	0	0	0	FALSE
D	PS00296	22	4	0.00283754	FALSE
D	PS00531	5	2	0.654721	FALSE
D	PS01114	0	0	0	FALSE
D	PS01054	236	80	7.53228e-07	TRUE
D	PS01231	501	133	0	TRUE
D	PS00380	10	4	0.527089	FALSE
D	PS00548	1848	848	0.000406481	TRUE
D	PS01046	263	116	0.055935	TRUE
D	PS01278	383	188	0.72058	TRUE
D	PS01223	1301	581	0.000116353	TRUE
D	PS00783	103	39	0.0137656	TRUE
D	PS00167	1133	495	2.15349e-05	TRUE
D	PS00169	103	25	1.76691e-07	TRUE
D	PS00362	1563	714	0.000638492	TRUE
D	PS01314	3	1	0.563703	FALSE
D	PS00466	110	20	0	TRUE
D	PS00138	0	0	0	FALSE
D	PS00860	0	0	0	FALSE
D	PS00691	38	13	0.0515759	TRUE
D	PS00933	376	141	1.24923e-06	TRUE
D	PS00284	294	64	0	TRUE
D	PS00324	0	0	0	FALSE
D	PS00136	515	194	2.1999e-08	TRUE
D	PS00962	297	134	0.0924234	TRUE
D	PS00396	122	34	1.01404e-06	TRUE
D	PS00397	20	4	0.00729036	FALSE
D	PS01075	0	0	0	FALSE
D	PS00088	361	137	4.67282e-06	TRUE
D	PS01085	139	66	0.552691	TRUE
D	PS00177	190	75	0.00370901	TRUE
D	PS00175	33	11	0.0555111	TRUE
D	PS00178	636	278	0.00151285	TRUE
D	PS00076	0	0	0	FALSE
D	PS01086	47	15	0.0131491	TRUE
D	PS00107	4653	2212	0.000787544	TRUE
D	PS00398	72	25	0.00952189	TRUE
D	PS01230	1050	438	7.87057e-08	TRUE
D	PS00683	72	27	0.0338949	TRUE
D	PS01078	51	10	1.41924e-05	TRUE
D	PS00333	112	38	0.00066973	TRUE
D	PS00766	1056	423	0	TRUE
D	PS01284	22	4	0.00283754	FALSE
D	PS00142	7	2	0.256839	FALSE
D	PS00018	9472	4667	0.156208	TRUE
D	PS01318	0	0	0	FALSE
D	PS00723	916	426	0.0344624	TRUE
D	PS00061	472	210	0.0166888	TRUE
D	PS00189	1518	702	0.00343391	TRUE
E	PS00636	3044	1220	0	TRUE
E	PS00447	15	1	0.000789114	FALSE
E	PS00444	27	7	0.0123546	FALSE
E	PS00521	130	56	0.114404	TRUE
E	PS00902	154	65	0.0531162	TRUE
E	PS00572	160	51	4.5329e-06	TRUE
E	PS01331	13	5	0.405381	FALSE
E	PS01094	156	27	0	TRUE
E	PS00756	222	99	0.107229	TRUE
E	PS00755	69	28	0.117579	TRUE
E	PS00759	2204	635	0	TRUE
E	PS01270	195	84	0.0531734	TRUE
E	PS00058	541	249	0.0644991	TRUE
E	PS00296	2282	500	0	TRUE
E	PS00531	105	42	0.040424	TRUE
E	PS01114	0	0	0	FALSE
E	PS01054	0	0	0	FALSE
E	PS01231	506	196	4.02397e-07	TRUE
E	PS00380	36	3	5.73573e-07	TRUE
E	PS00548	2574	629	0	TRUE
E	PS01046	0	0	0	FALSE
E	PS01278	777	163	0	TRUE
E	PS01223	1069	385	0	TRUE
E	PS00783	114	40	0.00145059	TRUE
E	PS00167	608	298	0.626496	TRUE
E	PS00169	0	0	0	FALSE
E	PS00362	944	393	2.71233e-07	TRUE
E	PS01314	4	2	1	FALSE
E	PS00466	237	103	0.0440446	TRUE
E	PS00138	17	1	0.000274726	FALSE
E	PS00860	348	136	4.62073e-05	TRUE
E	PS00691	0	0	0	FALSE
E	PS00933	41	19	0.639412	TRUE
E	PS00284	25	8	0.0718606	FALSE
E	PS00324	0	0	0	FALSE
E	PS00136	93	31	0.00130649	TRUE
E	PS00962	935	334	0	TRUE
E	PS00396	274	114	0.0054533	TRUE
E	PS00397	15	5	0.196706	FALSE
E	PS01075	2	0	0.157299	FALSE
E	PS00088	367	141	9.12358e-06	TRUE
E	PS01085	3	0	0.0832645	FALSE
E	PS00177	191	91	0.514906	TRUE
E	PS00175	633	250	1.24686e-07	TRUE
E	PS00178	479	188	2.52362e-06	TRUE
E	PS00076	3	0	0.0832645	FALSE
E	PS01086	77	19	8.81108e-06	TRUE
E	PS00107	9079	4426	0.0172022	TRUE
E	PS00398	4	0	0.0455003	FALSE
E	PS01230	834	328	0	TRUE
E	PS00683	85	38	0.328972	TRUE
E	PS01078	5	1	0.179712	FALSE
E	PS00333	217	91	0.0175036	TRUE
E	PS00766	1188	484	0	TRUE
E	PS01284	20	7	0.179712	FALSE
E	PS00142	1753	837	0.0591812	TRUE
E	PS00018	4584	1665	0	TRUE
E	PS01318	0	0	0	FALSE
E	PS00723	67	31	0.541301	TRUE
E	PS00061	464	195	0.00059176	TRUE
E	PS00189	2294	793	0	TRUE
F	PS00636	1187	560	0.0518128	TRUE
F	PS00447	120	36	1.17715e-05	TRUE
F	PS00444	250	114	0.164104	TRUE
F	PS00521	15	6	0.438578	FALSE
F	PS00902	67	16	1.90345e-05	TRUE
F	PS00572	75	25	0.00389242	TRUE
F	PS01331	261	86	3.61343e-08	TRUE
F	PS01094	51	6	4.72947e-08	TRUE
F	PS00756	110	32	1.15493e-05	TRUE
F	PS00755	146	50	0.000140669	TRUE
F	PS00759	1153	405	0	TRUE
F	PS01270	1	0	0.317311	FALSE
F	PS00058	541	177	0	TRUE
F	PS00296	9	2	0.0955807	FALSE
F	PS00531	50	24	0.777297	TRUE
F	PS01114	22	10	0.669815	FALSE
F	PS01054	52	22	0.267257	TRUE
F	PS01231	779	301	0	TRUE
F	PS00380	88	44	1	TRUE
F	PS00548	558	243	0.00230367	TRUE
F	PS01046	0	0	0	FALSE
F	PS01278	1064	331	0	TRUE
F	PS01223	57	24	0.23323	TRUE
F	PS00783	306	133	0.0222164	TRUE
F	PS00167	508	223	0.0059449	TRUE
F	PS00169	14	6	0.59298	FALSE
F	PS00362	655	276	5.70862e-05	TRUE
F	PS01314	0	0	0	FALSE
F	PS00466	190	76	0.00583683	TRUE
F	PS00138	7	1	0.0587817	FALSE
F	PS00860	7	0	0.00815097	FALSE
F	PS00691	187	13	0	TRUE
F	PS00933	438	173	1.103e-05	TRUE
F	PS00284	1510	370	0	TRUE
F	PS00324	73	28	0.046624	TRUE
F	PS00136	13	2	0.0125549	FALSE
F	PS00962	924	387	8.03245e-07	TRUE
F	PS00396	22	6	0.0330063	FALSE
F	PS00397	6	2	0.414216	FALSE
F	PS01075	4	0	0.0455003	FALSE
F	PS00088	31	5	0.000162131	TRUE
F	PS01085	70	19	0.000130914	TRUE
F	PS00177	0	0	0	FALSE
F	PS00175	31	6	0.000643698	TRUE
F	PS00178	404	195	0.486099	TRUE
F	PS00076	0	0	0	FALSE
F	PS01086	139	69	0.932405	TRUE
F	PS00107	7693	2911	0	TRUE
F	PS00398	2	0	0.157299	FALSE
F	PS01230	272	76	0	TRUE
F	PS00683	6	1	0.10247	FALSE
F	PS01078	15	4	0.0707011	FALSE
F	PS00333	12	3	0.0832645	FALSE
F	PS00766	41	20	0.875896	TRUE
F	PS01284	4	0	0.0455003	FALSE
F	PS00142	681	316	0.0604244	TRUE
F	PS00018	2228	955	0	TRUE
F	PS01318	32	10	0.0338949	TRUE
F	PS00723	10	2	0.0577796	FALSE
F	PS00061	1930	714	0	TRUE
F	PS00189	364	134	4.86229e-07	TRUE
H	PS00636	115	48	0.0764345	TRUE
H	PS00447	25	11	0.548506	FALSE
H	PS00444	6	3	1	FALSE
H	PS00521	63	29	0.528733	TRUE
H	PS00902	22	5	0.0105152	FALSE
H	PS00572	0	0	0	FALSE
H	PS01331	127	49	0.0100724	TRUE
H	PS01094	1	0	0.317311	FALSE
H	PS00756	9	0	0.00269979	FALSE
H	PS00755	0	0	0	FALSE
H	PS00759	741	288	0	TRUE
H	PS01270	35	6	0.000101194	TRUE
H	PS00058	0	0	0	FALSE
H	PS00296	0	0	0	FALSE
H	PS00531	112	47	0.088973	TRUE
H	PS01114	0	0	0	FALSE
H	PS01054	1	0	0.317311	FALSE
H	PS01231	889	367	2.00831e-07	TRUE
H	PS00380	60	29	0.796253	TRUE
H	PS00548	1172	475	0	TRUE
H	PS01046	0	0	0	FALSE
H	PS01278	278	73	0	TRUE
H	PS01223	1597	767	0.114916	TRUE
H	PS00783	175	38	0	TRUE
H	PS00167	3	0	0.0832645	FALSE
H	PS00169	0	0	0	FALSE
H	PS00362	3266	1037	0	TRUE
H	PS01314	7	1	0.0587817	FALSE
H	PS00466	135	58	0.101995	TRUE
H	PS00138	176	50	1.01302e-08	TRUE
H	PS00860	4	0	0.0455003	FALSE
H	PS00691	5	0	0.0253473	FALSE
H	PS00933	163	43	0	TRUE
H	PS00284	329	137	0.00242739	TRUE
H	PS00324	13	3	0.0522036	FALSE
H	PS00136	237	117	0.845494	TRUE
H	PS00962	1058	401	0	TRUE
H	PS00396	44	12	0.00256883	TRUE
H	PS00397	0	0	0	FALSE
H	PS01075	2	1	1	FALSE
H	PS00088	361	165	0.102768	TRUE
H	PS01085	128	63	0.859684	TRUE
H	PS00177	0	0	0	FALSE
H	PS00175	624	279	0.00823902	TRUE
H	PS00178	7515	3560	5.20061e-06	TRUE
H	PS00076	3	1	0.563703	FALSE
H	PS01086	6	1	0.10247	FALSE
H	PS00107	3456	1679	0.0955117	TRUE
H	PS00398	6	2	0.414216	FALSE
H	PS01230	113	50	0.221353	TRUE
H	PS00683	2	0	0.157299	FALSE
H	PS01078	0	0	0	FALSE
H	PS00333	39	13	0.037373	TRUE
H	PS00766	277	138	0.952089	TRUE
H	PS01284	0	0	0	FALSE
H	PS00142	3520	1420	0	TRUE
H	PS00018	407	176	0.00640587	TRUE
H	PS01318	13	2	0.0125549	FALSE
H	PS00723	158	78	0.873581	TRUE
H	PS00061	511	254	0.894421	TRUE
H	PS00189	42	17	0.217044	TRUE
K	PS00636	2703	1260	0.00043174	TRUE
K	PS00447	104	33	0.000194382	TRUE
K	PS00444	6	1	0.10247	FALSE
K	PS00521	77	34	0.305059	TRUE
K	PS00902	897	406	0.00453876	TRUE
K	PS00572	0	0	0	FALSE
K	PS01331	1	0	0.317311	FALSE
K	PS01094	137	32	0	TRUE
K	PS00756	123	55	0.241129	TRUE
K	PS00755	2	0	0.157299	FALSE
K	PS00759	1416	420	0	TRUE
K	PS01270	108	46	0.123658	TRUE
K	PS00058	0	0	0	FALSE
K	PS00296	0	0	0	FALSE
K	PS00531	83	37	0.323212	TRUE
K	PS01114	0	0	0	FALSE
K	PS01054	0	0	0	FALSE
K	PS01231	0	0	0	FALSE
K	PS00380	7	0	0.00815097	FALSE
K	PS00548	846	353	1.4846e-06	TRUE
K	PS01046	0	0	0	FALSE
K	PS01278	1021	466	0.00534728	TRUE
K	PS01223	219	93	0.0257519	TRUE
K	PS00783	2050	864	0	TRUE
K	PS00167	9	3	0.317311	FALSE
K	PS00169	103	49	0.62225	TRUE
K	PS00362	3620	1543	0	TRUE
K	PS01314	8	3	0.4795	FALSE
K	PS00466	255	81	5.7214e-09	TRUE
K	PS00138	1	0	0.317311	FALSE
K	PS00860	128	40	2.2091e-05	TRUE
K	PS00691	184	81	0.104833	TRUE
K	PS00933	678	324	0.249262	TRUE
K	PS00284	94	33	0.00387725	TRUE
K	PS00324	89	37	0.111836	TRUE
K	PS00136	27	11	0.335924	FALSE
K	PS00962	580	278	0.318985	TRUE
K	PS00396	170	79	0.357386	TRUE
K	PS00397	0	0	0	FALSE
K	PS01075	431	119	0	TRUE
K	PS00088	0	0	0	FALSE
K	PS01085	2	1	1	FALSE
K	PS00177	33	6	0.00025655	TRUE
K	PS00175	4	1	0.317311	FALSE
K	PS00178	607	255	8.2469e-05	TRUE
K	PS00076	4	0	0.0455003	FALSE
K	PS01086	109	53	0.773846	TRUE
K	PS00107	22916	10368	0	TRUE
K	PS00398	28	13	0.705457	FALSE
K	PS01230	794	265	0	TRUE
K	PS00683	18	5	0.0593464	FALSE
K	PS01078	5	2	0.654721	FALSE
K	PS00333	483	194	1.5417e-05	TRUE
K	PS00766	257	114	0.0704556	TRUE
K	PS01284	18	5	0.0593464	FALSE
K	PS00142	0	0	0	FALSE
K	PS00018	2864	1042	0	TRUE
K	PS01318	0	0	0	FALSE
K	PS00723	31	12	0.208668	TRUE
K	PS00061	1890	711	0	TRUE
K	PS00189	1199	467	0	TRUE
N	PS00636	538	266	0.795883	TRUE
N	PS00447	82	38	0.507594	TRUE
N	PS00444	30	6	0.001015	TRUE
N	PS00521	34	15	0.492717	TRUE
N	PS00902	80	35	0.263552	TRUE
N	PS00572	162	72	0.157299	TRUE
N	PS01331	14	3	0.0325094	FALSE
N	PS01094	18	5	0.0593464	FALSE
N	PS00756	115	54	0.513915	TRUE
N	PS00755	32	16	1	TRUE
N	PS00759	517	236	0.047805	TRUE
N	PS01270	31	3	7.11764e-06	TRUE
N	PS00058	0	0	0	FALSE
N	PS00296	0	0	0	FALSE
N	PS00531	14	6	0.59298	FALSE
N	PS01114	21	4	0.00455635	FALSE
N	PS01054	529	239	0.0265964	TRUE
N	PS01231	36	10	0.00766076	TRUE
N	PS00380	6	0	0.0143059	FALSE
N	PS00548	374	155	0.000935092	TRUE
N	PS01046	0	0	0	FALSE
N	PS01278	1000	482	0.254945	TRUE
N	PS01223	396	186	0.2278	TRUE
N	PS00783	304	139	0.135908	TRUE
N	PS00167	1	0	0.317311	FALSE
N	PS00169	0	0	0	FALSE
N	PS00362	921	259	0	TRUE
N	PS01314	5	2	0.654721	FALSE
N	PS00466	184	86	0.376344	TRUE
N	PS00138	10	2	0.0577796	FALSE
N	PS00860	26	9	0.116664	FALSE
N	PS00691	112	12	0	TRUE
N	PS00933	292	134	0.160172	TRUE
N	PS00284	275	98	1.89893e-06	TRUE
N	PS00324	0	0	0	FALSE
N	PS00136	122	49	0.029791	TRUE
N	PS00962	57	14	0.000122462	TRUE
N	PS00396	21	6	0.0495346	FALSE
N	PS00397	5	1	0.179712	FALSE
N	PS01075	434	205	0.249306	TRUE
N	PS00088	0	0	0	FALSE
N	PS01085	91	38	0.115851	TRUE
N	PS00177	1	0	0.317311	FALSE
N	PS00175	630	206	0	TRUE
N	PS00178	2517	1222	0.145652	TRUE
N	PS00076	235	99	0.0157952	TRUE
N	PS01086	44	22	1	TRUE
N	PS00107	4397	2028	2.71147e-07	TRUE
N	PS00398	0	0	0	FALSE
N	PS01230	779	341	0.00051012	TRUE
N	PS00683	19	0	1.30721e-05	FALSE
N	PS01078	7	3	0.705457	FALSE
N	PS00333	78	29	0.0235401	TRUE
N	PS00766	799	355	0.00164058	TRUE
N	PS01284	0	0	0	FALSE
N	PS00142	208	67	2.88337e-07	TRUE
N	PS00018	2523	1143	2.37746e-06	TRUE
N	PS01318	26	13	1	FALSE
N	PS00723	91	29	0.000541502	TRUE
N	PS00061	1415	668	0.0357163	TRUE
N	PS00189	235	110	0.327831	TRUE
Q	PS00636	1055	479	0.00282299	TRUE
Q	PS00447	30	9	0.0284597	TRUE
Q	PS00444	287	101	5.24039e-07	TRUE
Q	PS00521	54	15	0.00109084	TRUE
Q	PS00902	180	49	0	TRUE
Q	PS00572	0	0	0	FALSE
Q	PS01331	518	221	0.000840055	TRUE
Q	PS01094	86	27	0.000559242	TRUE
Q	PS00756	138	62	0.233356	TRUE
Q	PS00755	222	75	1.34954e-06	TRUE
Q	PS00759	422	197	0.172877	TRUE
Q	PS01270	64	19	0.00115405	TRUE
Q	PS00058	0	0	0	FALSE
Q	PS00296	66	14	2.90394e-06	TRUE
Q	PS00531	5	0	0.0253473	FALSE
Q	PS01114	0	0	0	FALSE
Q	PS01054	0	0	0	FALSE
Q	PS01231	253	100	0.000861991	TRUE
Q	PS00380	17	6	0.225253	FALSE
Q	PS00548	415	123	0	TRUE
Q	PS01046	0	0	0	FALSE
Q	PS01278	187	69	0.000339365	TRUE
Q	PS01223	271	129	0.429707	TRUE
Q	PS00783	248	111	0.0987382	TRUE
Q	PS00167	3	0	0.0832645	FALSE
Q	PS00169	0	0	0	FALSE
Q	PS00362	972	482	0.797487	TRUE
Q	PS01314	34	12	0.0863478	TRUE
Q	PS00466	239	79	1.60951e-07	TRUE
Q	PS00138	4	0	0.0455003	FALSE
Q	PS00860	794	349	0.000657023	TRUE
Q	PS00691	13	4	0.165518	FALSE
Q	PS00933	32	14	0.4795	TRUE
Q	PS00284	71	18	3.27096e-05	TRUE
Q	PS00324	34	16	0.731601	TRUE
Q	PS00136	19	9	0.818546	FALSE
Q	PS00962	463	204	0.0105863	TRUE
Q	PS00396	222	61	0	TRUE
Q	PS00397	41	19	0.639412	TRUE
Q	PS01075	9	1	0.0196307	FALSE
Q	PS00088	0	0	0	FALSE
Q	PS01085	2	1	1	FALSE
Q	PS00177	0	0	0	FALSE
Q	PS00175	352	160	0.0880815	TRUE
Q	PS00178	121	36	8.40697e-06	TRUE
Q	PS00076	0	0	0	FALSE
Q	PS01086	92	35	0.0218101	TRUE
Q	PS00107	5058	2374	1.30748e-05	TRUE
Q	PS00398	5	0	0.0253473	FALSE
Q	PS01230	551	264	0.327169	TRUE
Q	PS00683	2	0	0.157299	FALSE
Q	PS01078	10	0	0.0015654	FALSE
Q	PS00333	33	12	0.117185	TRUE
Q	PS00766	790	354	0.0035293	TRUE
Q	PS01284	24	11	0.683091	FALSE
Q	PS00142	225	49	0	TRUE
Q	PS00018	893	303	0	TRUE
Q	PS01318	0	0	0	FALSE
Q	PS00723	11	4	0.365712	FALSE
Q	PS00061	1117	244	0	TRUE
Q	PS00189	290	137	0.347447	TRUE
Y	PS00636	2119	860	0	TRUE
Y	PS00447	125	55	0.179712	TRUE
Y	PS00444	128	60	0.4795	TRUE
Y	PS00521	7	3	0.705457	FALSE
Y	PS00902	21	5	0.0163773	FALSE
Y	PS00572	114	56	0.851412	TRUE
Y	PS01331	618	148	0	TRUE
Y	PS01094	30	9	0.0284597	TRUE
Y	PS00756	81	36	0.317311	TRUE
Y	PS00755	98	48	0.839893	TRUE
Y	PS00759	265	107	0.00173085	TRUE
Y	PS01270	2	0	0.157299	FALSE
Y	PS00058	0	0	0	FALSE
Y	PS00296	14	1	0.00134064	FALSE
Y	PS00531	19	9	0.818546	FALSE
Y	PS01114	0	0	0	FALSE
Y	PS01054	0	0	0	FALSE
Y	PS01231	251	101	0.00198243	TRUE
Y	PS00380	49	16	0.0151584	TRUE
Y	PS00548	2623	1280	0.218659	TRUE
Y	PS01046	0	0	0	FALSE
Y	PS01278	1269	601	0.0599983	TRUE
Y	PS01223	387	190	0.721968	TRUE
Y	PS00783	594	279	0.139649	TRUE
Y	PS00167	109	51	0.502553	TRUE
Y	PS00169	103	46	0.278426	TRUE
Y	PS00362	1211	493	0	TRUE
Y	PS01314	0	0	0	FALSE
Y	PS00466	170	65	0.00215598	TRUE
Y	PS00138	4	1	0.317311	FALSE
Y	PS00860	2	0	0.157299	FALSE
Y	PS00691	1	0	0.317311	FALSE
Y	PS00933	416	179	0.00445953	TRUE
Y	PS00284	78	25	0.00152242	TRUE
Y	PS00324	20	10	1	FALSE
Y	PS00136	104	47	0.3268	TRUE
Y	PS00962	33	13	0.223017	TRUE
Y	PS00396	434	197	0.0548501	TRUE
Y	PS00397	35	9	0.0040592	TRUE
Y	PS01075	0	0	0	FALSE
Y	PS00088	697	220	0	TRUE
Y	PS01085	24	4	0.00109084	FALSE
Y	PS00177	0	0	0	FALSE
Y	PS00175	18	4	0.0184221	FALSE
Y	PS00178	1990	761	0	TRUE
Y	PS00076	6	3	1	FALSE
Y	PS01086	4	0	0.0455003	FALSE
Y	PS00107	7528	3679	0.0500733	TRUE
Y	PS00398	1	0	0.317311	FALSE
Y	PS01230	833	302	0	TRUE
Y	PS00683	92	35	0.0218101	TRUE
Y	PS01078	0	0	0	FALSE
Y	PS00333	133	54	0.0301758	TRUE
Y	PS00766	73	29	0.0791538	TRUE
Y	PS01284	93	31	0.00130649	TRUE
Y	PS00142	241	94	0.000640096	TRUE
Y	PS00018	675	312	0.0496472	TRUE
Y	PS01318	1	0	0.317311	FALSE
Y	PS00723	5	2	0.654721	FALSE
Y	PS00061	2055	731	0	TRUE
Y	PS00189	421	192	0.0713459	TRUE
I	PS00636	974	193	0	TRUE
I	PS00447	154	22	2.54058e-06	TRUE
I	PS00444	322	46	0	TRUE
I	PS00521	91	12	0.000228354	TRUE
I	PS00902	392	48	0	TRUE
I	PS00572	218	19	0	TRUE
I	PS01331	404	93	0	TRUE
I	PS01094	199	14	0	TRUE
I	PS00756	445	56	0	TRUE
I	PS00755	761	88	0	TRUE
I	PS00759	2093	240	0	TRUE
I	PS01270	185	15	0	TRUE
I	PS00058	0	0	0	FALSE
I	PS00296	985	87	0	TRUE
I	PS00531	6	0	0.22313	FALSE
I	PS01114	0	0	0	FALSE
I	PS01054	465	37	0	TRUE
I	PS01231	81	16	0.0343769	TRUE
I	PS00380	51	2	3.38315e-05	TRUE
I	PS00548	2179	235	0	TRUE
I	PS01046	208	39	4.99671e-06	TRUE
I	PS01278	2119	273	0	TRUE
I	PS01223	1920	199	0	TRUE
I	PS00783	289	17	0	TRUE
I	PS00167	656	82	0	TRUE
I	PS00169	78	8	8.31529e-07	TRUE
I	PS00362	746	97	0	TRUE
I	PS01314	31	1	1.56582e-05	TRUE
I	PS00466	18	3	0.311403	FALSE
I	PS00138	36	1	0	TRUE
I	PS00860	99	11	4.26921e-07	TRUE
I	PS00691	194	15	0	TRUE
I	PS00933	465	86	0	TRUE
I	PS00284	645	141	0	TRUE
I	PS00324	6	0	0.0301974	FALSE
I	PS00136	406	22	0	TRUE
I	PS00962	159	40	0.0813143	TRUE
I	PS00396	185	45	2.99394e-06	TRUE
I	PS00397	13	0	0.000362286	FALSE
I	PS01075	600	122	0	TRUE
I	PS00088	5	1	0.818731	FALSE
I	PS01085	81	14	0.00581015	TRUE
I	PS00177	74	11	0.00338233	TRUE
I	PS00175	178	19	0	TRUE
I	PS00178	2618	336	0	TRUE
I	PS00076	199	25	2.37256e-09	TRUE
I	PS01086	96	13	1.60281e-06	TRUE
I	PS00107	9989	1586	0	TRUE
I	PS00398	31	7	0.0949088	TRUE
I	PS01230	1223	152	0	TRUE
I	PS00683	34	1	0	TRUE
I	PS01078	61	9	5.70331e-07	TRUE
I	PS00333	174	49	0.284046	TRUE
I	PS00766	1288	148	0	TRUE
I	PS01284	23	0	0.000643991	FALSE
I	PS00142	1239	231	0	TRUE
I	PS00018	2327	395	0	TRUE
I	PS01318	0	0	0	FALSE
I	PS00723	245	47	7.35296e-06	TRUE
I	PS00061	1456	168	0	TRUE
I	PS00189	1166	128	0	TRUE
A	PS00636	2841	448	0	TRUE
A	PS00447	227	38	0.00524451	TRUE
A	PS00444	86	6	3.19422e-05	TRUE
A	PS00521	170	12	0	TRUE
A	PS00902	1571	291	0	TRUE
A	PS00572	41	5	0.00144386	TRUE
A	PS01331	461	82	4.919e-07	TRUE
A	PS01094	327	37	0	TRUE
A	PS00756	19	3	0.375679	FALSE
A	PS00755	223	28	0.00012713	TRUE
A	PS00759	3512	668	0	TRUE
A	PS01270	120	8	0	TRUE
A	PS00058	533	109	0.00770481	TRUE
A	PS00296	2863	539	0	TRUE
A	PS00531	11	0	0.000250724	FALSE
A	PS01114	27	3	0.182972	FALSE
A	PS01054	239	42	6.2042e-05	TRUE
A	PS01231	118	10	0	TRUE
A	PS00380	86	7	2.6713e-05	TRUE
A	PS00548	3520	569	0	TRUE
A	PS01046	327	41	0	TRUE
A	PS01278	432	70	0	TRUE
A	PS01223	1504	174	0	TRUE
A	PS00783	719	137	0	TRUE
A	PS00167	551	115	0.00149766	TRUE
A	PS00169	154	21	2.33999e-06	TRUE
A	PS00362	791	86	0	TRUE
A	PS01314	1	0	0.391625	FALSE
A	PS00466	201	21	1.06433e-07	TRUE
A	PS00138	950	116	0	TRUE
A	PS00860	238	31	0	TRUE
A	PS00691	115	0	0	FALSE
A	PS00933	202	25	0	TRUE
A	PS00284	228	23	0	TRUE
A	PS00324	1	0	0.391625	FALSE
A	PS00136	143	12	9.60539e-08	TRUE
A	PS00962	1256	156	0	TRUE
A	PS00396	20	2	0.157724	FALSE
A	PS00397	14	1	0.0241035	FALSE
A	PS01075	254	33	0	TRUE
A	PS00088	350	22	0	TRUE
A	PS01085	2	0	0.572407	FALSE
A	PS00177	196	37	0.00724464	TRUE
A	PS00175	59	7	0.05397	TRUE
A	PS00178	3381	752	6.17137e-09	TRUE
A	PS00076	2	0	0.572407	FALSE
A	PS01086	37	2	3.93084e-08	TRUE
A	PS00107	16139	2057	0	TRUE
A	PS00398	10	0	0.0185661	FALSE
A	PS01230	1263	176	0	TRUE
A	PS00683	38	2	0.00320618	TRUE
A	PS01078	36	0	1.71139e-06	FALSE
A	PS00333	211	34	0.0222236	TRUE
A	PS00766	665	52	0	TRUE
A	PS01284	17	0	0.0343708	FALSE
A	PS00142	1762	261	0	TRUE
A	PS00018	859	123	0	TRUE
A	PS01318	27	5	0.801252	FALSE
A	PS00723	82	3	2.11099e-06	TRUE
A	PS00061	5988	1214	0	TRUE
A	PS00189	2365	502	3.09432e-08	TRUE
G	PS00636	214	11	0	TRUE
G	PS00447	225	26	5.72834e-05	TRUE
G	PS00444	232	42	0.00880218	TRUE
G	PS00521	219	40	0.0142884	TRUE
G	PS00902	1676	249	0	TRUE
G	PS00572	253	14	0	TRUE
G	PS01331	160	10	0	TRUE
G	PS01094	99	6	0	TRUE
G	PS00756	722	85	0	TRUE
G	PS00755	304	43	0	TRUE
G	PS00759	2176	300	0	TRUE
G	PS01270	72	6	0.01114	TRUE
G	PS00058	1090	154	0	TRUE
G	PS00296	4740	139	0	TRUE
G	PS00531	64	7	0.024699	TRUE
G	PS01114	33	0	0.00108634	FALSE
G	PS01054	292	45	4.01161e-07	TRUE
G	PS01231	48	2	3.72782e-05	TRUE
G	PS00380	77	3	0	TRUE
G	PS00548	3398	271	0	TRUE
G	PS01046	520	48	0	TRUE
G	PS01278	2224	244	0	TRUE
G	PS01223	817	106	0	TRUE
G	PS00783	1845	127	0	TRUE
G	PS00167	1187	149	0	TRUE
G	PS00169	179	17	0	TRUE
G	PS00362	1793	130	0	TRUE
G	PS01314	49	5	0.0447632	TRUE
G	PS00466	191	24	3.15652e-05	TRUE
G	PS00138	698	89	0	TRUE
G	PS00860	0	0	0	FALSE
G	PS00691	0	0	0	FALSE
G	PS00933	274	28	0	TRUE
G	PS00284	0	0	0	FALSE
G	PS00324	178	5	0	TRUE
G	PS00136	271	21	0	TRUE
G	PS00962	2011	169	0	TRUE
G	PS00396	210	23	3.50693e-08	TRUE
G	PS00397	3	0	0.299781	FALSE
G	PS01075	432	30	0	TRUE
G	PS00088	0	0	0	FALSE
G	PS01085	43	4	0.0622135	TRUE
G	PS00177	487	97	0.000218319	TRUE
G	PS00175	628	40	0	TRUE
G	PS00178	8614	1257	0	TRUE
G	PS00076	795	65	0	TRUE
G	PS01086	202	43	0.165387	TRUE
G	PS00107	30717	5473	0	TRUE
G	PS00398	61	7	0.00297286	TRUE
G	PS01230	884	132	0	TRUE
G	PS00683	86	2	0	TRUE
G	PS01078	153	12	1.0841e-08	TRUE
G	PS00333	320	74	0.536889	TRUE
G	PS00766	488	54	0	TRUE
G	PS01284	71	9	0.0146183	TRUE
G	PS00142	1307	138	0	TRUE
G	PS00018	4485	867	0	TRUE
G	PS01318	26	2	0.0014098	FALSE
G	PS00723	238	29	3.07917e-07	TRUE
G	PS00061	3712	510	0	TRUE
G	PS00189	2056	192	0	TRUE
P	PS00636	367	58	1.81675e-05	TRUE
P	PS00447	7	0	0.00271701	FALSE
P	PS00444	1	0	0.391625	FALSE
P	PS00521	143	18	0.00667627	TRUE
P	PS00902	9	0	0.129003	FALSE
P	PS00572	0	0	0	FALSE
P	PS01331	1	0	0.391625	FALSE
P	PS01094	247	24	0	TRUE
P	PS00756	4	0	0.572407	FALSE
P	PS00755	197	32	0.00102292	TRUE
P	PS00759	909	189	1.27042e-08	TRUE
P	PS01270	18	1	0.0185661	FALSE
P	PS00058	0	0	0	FALSE
P	PS00296	557	102	0.000373087	TRUE
P	PS00531	0	0	0	FALSE
P	PS01114	42	3	0.000306205	TRUE
P	PS01054	529	78	4.99497e-07	TRUE
P	PS01231	511	84	0	TRUE
P	PS00380	57	6	8.18407e-05	TRUE
P	PS00548	1023	140	0	TRUE
P	PS01046	259	32	0	TRUE
P	PS01278	1102	151	0	TRUE
P	PS01223	31	4	0.0877736	TRUE
P	PS00783	768	114	0	TRUE
P	PS00167	1143	204	0	TRUE
P	PS00169	155	34	0.381785	TRUE
P	PS00362	128	23	0.084861	TRUE
P	PS01314	18	1	0.135353	FALSE
P	PS00466	133	17	0.00609284	TRUE
P	PS00138	353	56	2.6271e-05	TRUE
P	PS00860	221	13	0	TRUE
P	PS00691	85	0	0	FALSE
P	PS00933	29	5	0.565281	FALSE
P	PS00284	517	30	0	TRUE
P	PS00324	0	0	0	FALSE
P	PS00136	16	0	0.0147609	FALSE
P	PS00962	5	0	0.144744	FALSE
P	PS00396	119	11	1.42576e-08	TRUE
P	PS00397	0	0	0	FALSE
P	PS01075	51	4	0.00447003	TRUE
P	PS00088	0	0	0	FALSE
P	PS01085	61	6	0.000117485	TRUE
P	PS00177	0	0	0	FALSE
P	PS00175	0	0	0	FALSE
P	PS00178	6819	1521	2.81197e-07	TRUE
P	PS00076	265	27	0	TRUE
P	PS01086	141	27	0.00684476	TRUE
P	PS00107	1662	276	0	TRUE
P	PS00398	0	0	0	FALSE
P	PS01230	2019	195	0	TRUE
P	PS00683	21	2	0.0606975	FALSE
P	PS01078	26	0	7.55886e-05	FALSE
P	PS00333	136	24	0.0840398	TRUE
P	PS00766	658	103	0	TRUE
P	PS01284	20	0	0.00199579	FALSE
P	PS00142	112	14	2.19836e-07	TRUE
P	PS00018	134	24	0.000145116	TRUE
P	PS01318	43	5	0.00263367	TRUE
P	PS00723	96	6	4.55298e-05	TRUE
P	PS00061	1377	228	0	TRUE
P	PS00189	743	119	6.60878e-09	TRUE
T	PS00636	417	69	0	TRUE
T	PS00447	13	0	0.0135115	FALSE
T	PS00444	21	1	0.0107393	FALSE
T	PS00521	177	24	0	TRUE
T	PS00902	819	122	0	TRUE
T	PS00572	145	5	3.35935e-08	TRUE
T	PS01331	240	32	6.08288e-09	TRUE
T	PS01094	20	2	0.157724	FALSE
T	PS00756	115	17	0.000280275	TRUE
T	PS00755	246	43	0.0148439	TRUE
T	PS00759	1371	222	0	TRUE
T	PS01270	119	17	0.0129679	TRUE
T	PS00058	0	0	0	FALSE
T	PS00296	15	1	0.412643	FALSE
T	PS00531	61	9	0.236106	TRUE
T	PS01114	0	0	0	FALSE
T	PS01054	1097	139	0	TRUE
T	PS01231	525	47	0	TRUE
T	PS00380	3	0	0.299781	FALSE
T	PS00548	3591	511	0	TRUE
T	PS01046	198	23	0	TRUE
T	PS01278	1421	217	0	TRUE
T	PS01223	749	114	0	TRUE
T	PS00783	227	36	0.0001462	TRUE
T	PS00167	58	1	0	TRUE
T	PS00169	9	0	0.0264777	FALSE
T	PS00362	913	125	0	TRUE
T	PS01314	28	4	0.0523008	FALSE
T	PS00466	370	26	0	TRUE
T	PS00138	436	53	0	TRUE
T	PS00860	331	55	3.03009e-05	TRUE
T	PS00691	21	2	0.164955	FALSE
T	PS00933	353	54	0	TRUE
T	PS00284	63	4	0.000332725	TRUE
T	PS00324	58	4	0.00762318	TRUE
T	PS00136	187	18	4.57097e-06	TRUE
T	PS00962	221	9	0	TRUE
T	PS00396	368	59	4.25175e-06	TRUE
T	PS00397	29	1	0.00510608	FALSE
T	PS01075	182	21	0	TRUE
T	PS00088	6	0	0.00043985	FALSE
T	PS01085	69	10	0.187272	TRUE
T	PS00177	57	2	7.55265e-08	TRUE
T	PS00175	167	7	0	TRUE
T	PS00178	2481	457	0	TRUE
T	PS00076	220	35	6.91767e-09	TRUE
T	PS01086	63	9	0.00149587	TRUE
T	PS00107	8876	1496	0	TRUE
T	PS00398	34	2	0.0485067	TRUE
T	PS01230	961	174	0	TRUE
T	PS00683	44	3	0.00146667	TRUE
T	PS01078	139	14	0.000366967	TRUE
T	PS00333	84	12	0.00242991	TRUE
T	PS00766	247	42	0.0026877	TRUE
T	PS01284	23	0	0	FALSE
T	PS00142	1015	124	0	TRUE
T	PS00018	2434	299	0	TRUE
T	PS01318	35	2	0.019309	TRUE
T	PS00723	68	2	8.51459e-06	TRUE
T	PS00061	2361	250	0	TRUE
T	PS00189	1134	188	0	TRUE
V	PS00636	1272	246	0	TRUE
V	PS00447	75	3	4.9799e-06	TRUE
V	PS00444	224	17	3.12572e-09	TRUE
V	PS00521	138	24	0.147109	TRUE
V	PS00902	407	49	0	TRUE
V	PS00572	109	7	3.04619e-05	TRUE
V	PS01331	252	33	1.621e-07	TRUE
V	PS01094	283	27	0	TRUE
V	PS00756	80	8	0.00240828	TRUE
V	PS00755	255	54	0.232926	TRUE
V	PS00759	1507	194	0	TRUE
V	PS01270	142	11	0	TRUE
V	PS00058	0	0	0	FALSE
V	PS00296	2503	422	0	TRUE
V	PS00531	10	0	0.0785532	FALSE
V	PS01114	3	0	0.0292909	FALSE
V	PS01054	360	68	0.000267675	TRUE
V	PS01231	231	35	0.000812411	TRUE
V	PS00380	54	8	0.286482	TRUE
V	PS00548	1835	216	0	TRUE
V	PS01046	81	9	0.0221158	TRUE
V	PS01278	1993	345	0	TRUE
V	PS01223	889	108	0	TRUE
V	PS00783	995	151	0	TRUE
V	PS00167	448	47	0	TRUE
V	PS00169	122	15	2.93741e-08	TRUE
V	PS00362	961	146	0	TRUE
V	PS01314	33	6	0.143241	TRUE
V	PS00466	174	26	0.00316648	TRUE
V	PS00138	221	14	0	TRUE
V	PS00860	218	25	0	TRUE
V	PS00691	277	3	0	TRUE
V	PS00933	208	27	0	TRUE
V	PS00284	526	48	0	TRUE
V	PS00324	144	15	1.34342e-06	TRUE
V	PS00136	371	48	1.68e-08	TRUE
V	PS00962	1001	110	0	TRUE
V	PS00396	64	13	0.498305	TRUE
V	PS00397	47	6	0.0191166	TRUE
V	PS01075	504	74	0	TRUE
V	PS00088	294	38	7.43274e-06	TRUE
V	PS01085	155	19	0.000223208	TRUE
V	PS00177	163	26	0.000413742	TRUE
V	PS00175	266	44	0.000286421	TRUE
V	PS00178	2300	519	0.0297804	TRUE
V	PS00076	472	73	0	TRUE
V	PS01086	185	20	2.11987e-09	TRUE
V	PS00107	21276	2726	0	TRUE
V	PS00398	72	1	4.04364e-06	TRUE
V	PS01230	981	165	0	TRUE
V	PS00683	100	4	0	TRUE
V	PS01078	49	8	0.230249	TRUE
V	PS00333	211	31	2.5731e-05	TRUE
V	PS00766	752	113	0	TRUE
V	PS01284	21	1	1.34561e-05	FALSE
V	PS00142	1888	186	0	TRUE
V	PS00018	1173	112	0	TRUE
V	PS01318	26	1	0.0743904	FALSE
V	PS00723	184	12	0	TRUE
V	PS00061	3445	230	0	TRUE
V	PS00189	2924	609	0	TRUE
L	PS00636	1417	106	0	TRUE
L	PS00447	102	3	2.4361e-07	TRUE
L	PS00444	489	33	0	TRUE
L	PS00521	200	16	0	TRUE
L	PS00902	790	30	0	TRUE
L	PS00572	98	0	2.865e-09	FALSE
L	PS01331	447	21	0	TRUE
L	PS01094	210	3	0	TRUE
L	PS00756	645	40	0	TRUE
L	PS00755	737	37	0	TRUE
L	PS00759	1665	111	0	TRUE
L	PS01270	99	4	0	TRUE
L	PS00058	541	29	0	TRUE
L	PS00296	113	6	0	TRUE
L	PS00531	19	2	0.732403	FALSE
L	PS01114	42	2	2.47327e-05	TRUE
L	PS01054	451	12	0	TRUE
L	PS01231	166	11	0	TRUE
L	PS00380	43	0	0	FALSE
L	PS00548	2355	206	0	TRUE
L	PS01046	36	1	4.39363e-07	TRUE
L	PS01278	658	35	0	TRUE
L	PS01223	358	10	0	TRUE
L	PS00783	1716	95	0	TRUE
L	PS00167	910	23	0	TRUE
L	PS00169	136	11	7.6215e-05	TRUE
L	PS00362	5759	339	0	TRUE
L	PS01314	43	0	0.00184693	FALSE
L	PS00466	88	3	2.64233e-06	TRUE
L	PS00138	99	1	0	TRUE
L	PS00860	459	41	0	TRUE
L	PS00691	322	6	0	TRUE
L	PS00933	667	27	0	TRUE
L	PS00284	738	29	0	TRUE
L	PS00324	39	0	0.0133423	FALSE
L	PS00136	181	2	0	TRUE
L	PS00962	1866	82	0	TRUE
L	PS00396	257	24	0	TRUE
L	PS00397	4	0	0.849145	FALSE
L	PS01075	779	40	0	TRUE
L	PS00088	13	0	0.0044998	FALSE
L	PS01085	81	0	0	FALSE
L	PS00177	111	6	2.02666e-06	TRUE
L	PS00175	766	73	0	TRUE
L	PS00178	4599	324	0	TRUE
L	PS00076	122	5	1.09535e-05	TRUE
L	PS01086	156	6	0	TRUE
L	PS00107	12411	966	0	TRUE
L	PS00398	82	3	2.59619e-09	TRUE
L	PS01230	1269	71	0	TRUE
L	PS00683	10	0	0.000152285	FALSE
L	PS01078	73	5	0.043814	TRUE
L	PS00333	279	23	6.59932e-08	TRUE
L	PS00766	2830	168	0	TRUE
L	PS01284	23	0	0.000156458	FALSE
L	PS00142	2068	96	0	TRUE
L	PS00018	3226	208	0	TRUE
L	PS01318	1	0	0.41588	FALSE
L	PS00723	532	43	0	TRUE
L	PS00061	2868	139	0	TRUE
L	PS00189	775	43	0	TRUE
R	PS00636	1367	92	0	TRUE
R	PS00447	176	9	0	TRUE
R	PS00444	39	1	0.0103623	TRUE
R	PS00521	51	1	0	TRUE
R	PS00902	449	14	0	TRUE
R	PS00572	0	0	0	FALSE
R	PS01331	483	16	0	TRUE
R	PS01094	176	6	0	TRUE
R	PS00756	56	1	0.00364295	TRUE
R	PS00755	0	0	0	FALSE
R	PS00759	651	44	0	TRUE
R	PS01270	158	9	8.05057e-07	TRUE
R	PS00058	541	29	0	TRUE
R	PS00296	0	0	0	FALSE
R	PS00531	9	0	0.0233788	FALSE
R	PS01114	0	0	0	FALSE
R	PS01054	0	0	0	FALSE
R	PS01231	13	0	0.000925955	FALSE
R	PS00380	25	0	0	FALSE
R	PS00548	3492	150	0	TRUE
R	PS01046	0	0	0	FALSE
R	PS01278	1537	46	0	TRUE
R	PS01223	342	9	0	TRUE
R	PS00783	1249	51	0	TRUE
R	PS00167	0	0	0	FALSE
R	PS00169	0	0	0	FALSE
R	PS00362	4854	226	0	TRUE
R	PS01314	14	0	0.00159892	FALSE
R	PS00466	273	20	8.81026e-08	TRUE
R	PS00138	0	0	0	FALSE
R	PS00860	778	40	0	TRUE
R	PS00691	238	3	0	TRUE
R	PS00933	123	0	0	FALSE
R	PS00284	273	18	0	TRUE
R	PS00324	0	0	0	FALSE
R	PS00136	41	0	0	FALSE
R	PS00962	403	10	0	TRUE
R	PS00396	228	8	0	TRUE
R	PS00397	35	1	0.000585925	TRUE
R	PS01075	0	0	0	FALSE
R	PS00088	0	0	0	FALSE
R	PS01085	5	0	0.00878319	FALSE
R	PS00177	0	0	0	FALSE
R	PS00175	624	26	0	TRUE
R	PS00178	267	14	0	TRUE
R	PS00076	49	0	9.54277e-06	FALSE
R	PS01086	9	0	0.0044998	FALSE
R	PS00107	8145	1112	0	TRUE
R	PS00398	42	0	0.00180784	FALSE
R	PS01230	1183	48	0	TRUE
R	PS00683	14	1	0.433562	FALSE
R	PS01078	53	2	1.6482e-05	TRUE
R	PS00333	169	11	4.19342e-06	TRUE
R	PS00766	195	3	0	TRUE
R	PS01284	47	0	1.05198e-05	FALSE
R	PS00142	2	0	0.0752352	FALSE
R	PS00018	1220	152	0	TRUE
R	PS01318	52	1	2.20746e-07	TRUE
R	PS00723	465	32	0	TRUE
R	PS00061	921	90	0	TRUE
R	PS00189	106	0	0	FALSE
S	PS00636	1332	177	2.48691e-08	TRUE
S	PS00447	86	4	6.41369e-08	TRUE
S	PS00444	27	0	1.56974e-07	FALSE
S	PS00521	96	6	2.74645e-05	TRUE
S	PS00902	779	96	5.55642e-08	TRUE
S	PS00572	41	0	0	FALSE
S	PS01331	819	95	0	TRUE
S	PS01094	65	0	0.0119108	FALSE
S	PS00756	325	17	0	TRUE
S	PS00755	388	21	0	TRUE
S	PS00759	1136	127	0	TRUE
S	PS01270	66	2	0.0194719	TRUE
S	PS00058	0	0	0	FALSE
S	PS00296	48	0	6.73987e-09	FALSE
S	PS00531	8	0	0.549416	FALSE
S	PS01114	13	0	0.41588	FALSE
S	PS01054	482	24	0	TRUE
S	PS01231	63	0	8.32753e-09	FALSE
S	PS00380	15	0	0.000963804	FALSE
S	PS00548	1062	119	0	TRUE
S	PS01046	263	22	0	TRUE
S	PS01278	1671	72	0	TRUE
S	PS01223	1341	142	0	TRUE
S	PS00783	227	14	0	TRUE
S	PS00167	523	15	0	TRUE
S	PS00169	30	0	0.00124973	FALSE
S	PS00362	1825	100	0	TRUE
S	PS01314	27	1	0.000153795	FALSE
S	PS00466	172	8	0	TRUE
S	PS00138	595	27	0	TRUE
S	PS00860	132	15	0.000523598	TRUE
S	PS00691	190	1	0	TRUE
S	PS00933	458	16	0	TRUE
S	PS00284	36	0	9.36734e-06	FALSE
S	PS00324	114	9	0.000238298	TRUE
S	PS00136	159	12	3.88058e-09	TRUE
S	PS00962	152	9	0	TRUE
S	PS00396	122	2	0	TRUE
S	PS00397	48	0	1.34136e-06	FALSE
S	PS01075	1318	135	0	TRUE
S	PS00088	22	0	2.62259e-05	FALSE
S	PS01085	9	0	2.04348e-06	FALSE
S	PS00177	214	1	0	TRUE
S	PS00175	504	6	0	TRUE
S	PS00178	2640	267	0	TRUE
S	PS00076	0	0	0	FALSE
S	PS01086	89	7	0.00156937	TRUE
S	PS00107	8185	765	0	TRUE
S	PS00398	13	0	0.00304437	FALSE
S	PS01230	1254	95	0	TRUE
S	PS00683	90	0	0	FALSE
S	PS01078	2	0	0.0752352	FALSE
S	PS00333	128	11	1.20943e-05	TRUE
S	PS00766	302	22	3.61815e-06	TRUE
S	PS01284	1	0	0.41588	FALSE
S	PS00142	461	31	0	TRUE
S	PS00018	2292	167	0	TRUE
S	PS01318	30	0	0.000259104	FALSE
S	PS00723	163	9	7.37014e-07	TRUE
S	PS00061	5183	433	0	TRUE
S	PS00189	2110	260	0	TRUE
