# Supplementary material for: Dependency of codon usage on protein sequence patterns: a statistical study
Source: Theor Biol Med Model. 2014 Jan 10;11:2. doi: 10.1186/1742-4682-11-2 (PMC3896713; doi:10.1186/1742-4682-11-2)
Supplement: Additional file 2 — Codon Usage Comparison. This file represents results of comparison of codon usages of gene regions (GCU) and pattern regions (RCU) for different PROSITE patterns and different amino acids. This file also includes information about the patterns, such as representative length of the pattern, pattern specificity, mutual information of the pattern region codon usage, and the number of codons that codes for the amino acid. [file 1742-4682-11-2-S2.xlsx]

## Sheet: Sheet1
Amino Acid	Pattern	Pattern Length	Number of codons that code for the amino acid	Pattern Specificity	p-value of the equality of RCU and GCU test	p-value of randomness of RCU (without considering non-random patterns)	Mutual information	Number of observed codons in gene region	Number of observed codons in pattern region	Minimum number of occurrences of codons in gene region	Minimum number of occurrences of codons in pattern region
A	PS00001	4	4	5.4009	1	0	0	0	0	0	0
A	PS00004	4	4	6.90776	1	0	0	0	0	0	0
A	PS00005	3	4	4.60517	1	0	0	0	0	0	0
A	PS00006	4	4	4.60517	1	0	0	0	0	0	0
A	PS00007	8	4	7.6009	1	0	0	0	0	0	0
A	PS00008	6	4	4.84884	1	0	0	0	0	0	0
A	PS00009	4	4	7.6009	1	0	0	0	0	0	0
A	PS00010	12	4	13.5924	4.34068e-05	0	6.45164e-06	58579	146	6897	5
A	PS00011	26.5	4	16.9811	0	0	8.82652e-06	4538	379	536	27
A	PS00012	16	4	14.963	0	0	1.01841e-06	39998	1189	7380	230
A	PS00016	3	4	8.9872	1	0	0	0	0	0	0
A	PS00017	8	4	10.5966	1	0	0	0	0	0	0
A	PS00018	13	4	13.1972	3.26241e-09	0	7.11854e-05	79211	859	9676	123
A	PS00019	10	4	13.0967	7.03839e-06	0	2.09684e-05	30613	116	3675	2
A	PS00020	24.5	4	25.2796	0.000902493	1.4897e-08	5.59082e-05	30380	213	3565	17
A	PS00021	13.5	4	15.2018	9.4461e-08	0.0292909	6.61658e-05	8001	35	1028	3
A	PS00022	12	4	12.0855	1.10606e-07	0	3.3869e-06	103657	659	11570	40
A	PS00023	40	4	29.3695	8.56066e-05	0	7.12659e-07	8442	184	1074	15
A	PS00024	15.5	4	14.8893	0	0	5.19848e-05	8061	530	622	20
A	PS00025	21.5	4	18.996	4.75772e-06	0	0.000301544	2550	81	156	1
A	PS00026	20	4	25.863	0.55517	0.0755249	0.00119522	3674	36	429	3
A	PS00027	24	4	15.1944	0	0	5.665e-05	95377	5139	16369	918
A	PS00028	23	4	12.8992	0	0	1.25908e-06	178883	4085	22213	582
A	PS00029	22	4	11.9829	1	0	0	0	0	0	0
A	PS00031	28	4	25.7677	0	0	2.2851e-05	39279	1980	5734	211
A	PS00032	6	4	13.88	0	3.05136e-07	0	8630	18	1129	0
A	PS00033	8	4	23.2727	0.00351819	0.0230205	0.000336868	1617	34	240	2
A	PS00034	17	4	17.9744	1	0	0	4770	0	618	0
A	PS00035	13	4	24.1766	0	0	0	9947	145	1855	0
A	PS00036	15	4	17.0349	0	0	0.000151953	22740	1883	3384	234
A	PS00039	9	4	17.0581	0	0	1.02354e-05	52458	1219	8097	104
A	PS00041	43	4	19.5592	2.19159e-06	0	1.48972e-06	6446	1069	1163	172
A	PS00042	24.5	4	24.0712	0.00436305	0.000515254	1.93183e-05	1590	96	292	8
A	PS00045	20.5	4	19.466	0.837472	0.0505858	1.6116e-06	6043	568	1328	123
A	PS00046	7	4	17.2812	0	0	5.18639e-05	9606	565	1155	30
A	PS00047	5	4	14.9787	0	0	0.000107372	3261	468	146	14
A	PS00048	11.5	4	18.6419	0.0453268	0	0	227	162	0	0
A	PS00049	27.5	4	22.3848	0.00102509	0	2.2888e-07	11074	3300	1562	517
A	PS00050	16	4	17.7433	0.0163048	0	1.43682e-06	4021	753	610	110
A	PS00051	17	4	19.5069	1.41562e-05	0.000664402	0.00199195	318	46	60	1
A	PS00052	27	4	17.0295	0	0	9.62799e-08	20322	2769	2713	407
A	PS00053	18	4	19.9148	2.90977e-08	0	2.95237e-07	9281	2052	1729	326
A	PS00054	23	4	21.8942	0	0	2.18972e-07	16630	2336	2233	396
A	PS00055	8	4	16.5881	6.14969e-07	0.00265981	6.65562e-07	9160	1190	1739	264
A	PS00056	13	4	21.5863	4.50924e-08	0.0146444	5.85163e-07	3054	87	591	15
A	PS00057	25	4	21.5375	1.2921e-07	0	8.66262e-07	5307	325	947	44
A	PS00058	7	4	20.277	0.0131694	0.00770481	5.25066e-06	30527	533	5992	109
A	PS00059	15	4	15.8825	0	0	5.16797e-05	24640	809	5057	80
A	PS00060	21	4	20.2	0	0	0.000163539	3286	170	618	16
A	PS00061	29	4	14.5497	0	0	1.05233e-05	38253	5994	7268	1214
A	PS00062	18	4	16.7315	0	0	2.73018e-05	7755	468	986	42
A	PS00063	16	4	15.8026	0.0636059	0	3.84567e-05	6536	183	727	17
A	PS00064	7	4	17.2812	0.00100873	0.00738316	0	10824	4	1013	0
A	PS00065	28.5	4	21.6252	2.32606e-06	2.81296e-06	1.3502e-05	11032	649	2369	124
A	PS00066	15	4	15.4715	0.0365253	0.00213495	0.000165406	5557	99	627	12
A	PS00067	25.5	4	21.2907	0	0	4.73836e-06	20708	579	4216	96
A	PS00068	13	4	18.0798	0.162195	0.000634721	5.0807e-05	12587	238	2624	43
A	PS00069	7	4	19.1784	1	0	0	4257	0	691	0
A	PS00070	12	4	13.5562	5.01439e-08	0	9.68887e-06	43992	1000	9570	197
A	PS00071	8	4	15.1353	0	0	1.30214e-05	19522	542	2301	52
A	PS00072	13	4	20.6055	0	0.0386847	8.68176e-05	9460	436	1740	87
A	PS00073	20	4	17.5433	0	0.000557642	0.000147921	8886	144	1685	20
A	PS00074	14	4	18.996	1.06827e-08	0	1.99667e-05	6505	107	846	7
A	PS00075	23.5	4	19.1784	5.28786e-06	0.000562561	1.3362e-05	1891	108	446	13
A	PS00076	11	4	21.1933	0.270958	0.572407	0	12818	2	2278	0
A	PS00077	55.5	4	19.5069	0.105376	8.20383e-06	4.95078e-05	6090	541	1301	105
A	PS00078	51.5	4	17.9744	0.155163	0.0123421	7.09462e-05	1324	162	251	30
A	PS00079	21	4	14.5584	5.99416e-05	0.00556398	0.00121751	9718	230	1576	45
A	PS00080	12	4	16.5881	5.8439e-05	0.0047131	0.00103373	7716	57	1445	10
A	PS00081	11	4	18.1975	0.0180997	0.00105453	0.00059343	8244	26	1444	2
A	PS00082	20.5	4	18.4444	0.242632	0.0538596	2.20441e-05	821	37	114	3
A	PS00083	29	4	19.9405	0.388037	0.0172706	0.00109341	568	57	93	7
A	PS00084	8	4	14.9787	1	0	0	1990	0	174	0
A	PS00085	13	4	17.9744	0	0	0	1903	47	153	0
A	PS00086	10	4	13.6462	0	0	1.82587e-05	63013	1064	10807	122
A	PS00087	11	4	16.7448	0	0	7.11794e-05	3697	119	380	9
A	PS00088	8	4	17.7921	0	0	7.46118e-06	7648	350	1408	22
A	PS00089	22.5	4	18.2384	4.61714e-08	0.0559521	5.15874e-05	7513	213	1434	45
A	PS00090	15	4	18.6675	4.51454e-07	0.000172419	0.000464433	3583	122	615	18
A	PS00091	30.5	4	21.3632	0	0	2.01901e-06	8386	1220	1776	209
A	PS00092	7	4	12.6075	0	7.80437e-07	1.69379e-05	8315	68	2015	3
A	PS00093	6	4	15.6718	1	0	0	386	0	43	0
A	PS00094	13	4	14.8476	0.00260783	0.0667711	5.22421e-06	6998	48	845	9
A	PS00095	19	4	17.8329	0.0404336	2.30208e-06	3.39157e-05	4502	245	622	27
A	PS00096	17	4	27.2413	6.21746e-06	0.000220596	3.68395e-06	43035	293	9033	41
A	PS00097	8	4	16.5881	3.08552e-07	0	9.76582e-08	37061	220	7262	35
A	PS00098	19	4	17.8842	0.222489	0.0351051	3.54481e-05	20703	1271	4523	290
A	PS00099	14	4	19.335	7.57719e-09	0.000663098	2.35408e-05	20827	1174	4589	266
A	PS00100	11	4	24.4767	0.344256	0.245324	0.00090495	247	26	31	2
A	PS00101	29	4	22.2025	0	0	8.69189e-07	44860	4592	8867	1016
A	PS00102	13	4	24.8821	0.00071657	4.63308e-06	0.000400465	5899	129	1032	13
A	PS00103	13	4	19.6892	0	0	4.81995e-07	25751	1014	5334	145
A	PS00104	15	4	18.2364	0	0	2.22871e-07	31902	1093	7037	172
A	PS00105	14	4	18.4596	0	0	0.000312499	11333	204	1919	26
A	PS00106	12	4	28.1656	1	0	0	7233	0	1635	0
A	PS00107	27.5	4	18.5085	0	0	6.94637e-05	300647	16215	37647	2090
A	PS00108	13	4	16.2924	0	0	8.42998e-05	266140	1651	35041	175
A	PS00109	13	4	15.2916	0	0	2.56155e-06	72581	2104	8227	166
A	PS00110	13	4	19.8715	0.000111142	0.0363079	0.000136136	8774	97	948	15
A	PS00111	11	4	19.5838	0	2.78023e-08	2.84357e-06	33552	165	6400	8
A	PS00112	7.5	4	19.1784	1	0	0	3905	0	509	0
A	PS00113	12	4	19.0808	3.21869e-06	0.0547274	9.42317e-06	16517	248	3525	48
A	PS00114	16	4	28.6558	1.26862e-05	0	2.78683e-06	8411	233	1222	18
A	PS00115	7	4	17.9744	8.54404e-06	0.0264777	0	2412	9	281	0
A	PS00116	9	4	16.4623	0.0172864	0.0523008	1.12091e-05	15811	28	3124	3
A	PS00117	18	4	29.2642	0.000371336	0.00126996	0.00029148	1017	50	189	4
A	PS00118	8	4	12.1967	0.00345794	0.0126899	8.8163e-05	4053	35	452	3
A	PS00119	11	4	14.481	0	0	3.43469e-05	3299	778	308	100
A	PS00120	10	4	16.7382	5.22e-08	0	6.65581e-05	15340	228	2285	37
A	PS00121	9	4	14.9787	1	0	0	230	0	16	0
A	PS00122	16	4	22.3972	0	0	0.00010165	12922	314	1392	25
A	PS00123	9	4	18.7084	0	0	0.000436776	4696	197	740	13
A	PS00124	12.5	4	20.6055	0.000127483	2.1504e-07	1.0642e-05	8145	373	1338	72
A	PS00125	6	4	15.6718	1	0	0	11035	0	1456	0
A	PS00126	12	4	16.0003	0.149752	0.00136949	1.24372e-05	17399	50	1846	3
A	PS00127	7	4	14.9787	0.475307	0.572407	0	1618	2	88	0
A	PS00128	19	4	15.084	0	0	5.35595e-05	2021	290	112	27
A	PS00129	8	4	17.1635	0.00516769	0.00738316	0	4756	4	548	0
A	PS00130	10	4	21.4164	0.29032	0.441536	7.31442e-07	8057	13	1740	1
A	PS00131	8	4	16.8112	4.71322e-07	0	4.36967e-05	8223	328	1157	22
A	PS00132	23	4	16.5492	0.0480695	0	7.29846e-06	7758	311	1071	32
A	PS00133	11	4	12.7661	1.42901e-07	0	0.000133004	5855	110	807	2
A	PS00134	6	4	14.5087	0	0	1.80698e-05	31508	2523	3312	201
A	PS00135	12	4	18.1487	0	0	3.05692e-05	32521	624	3360	56
A	PS00136	11.5	4	15.3072	0.0146563	9.60539e-08	6.64633e-06	15520	143	2280	12
A	PS00137	11	4	17.5201	0	0	2.21999e-05	20810	678	2820	79
A	PS00138	11	4	18.0257	1.93551e-05	0	1.25779e-05	22835	950	3069	116
A	PS00139	12	4	13.5002	0.011995	0	4.46141e-05	18319	840	2347	133
A	PS00140	17	4	26.7147	0.523803	0	0.000126342	668	93	70	9
A	PS00141	12	4	15.839	0	0	0.000218911	18046	253	1616	12
A	PS00142	10	4	12.5166	0	0	4.2148e-06	75070	1769	10515	262
A	PS00143	23.5	4	22.7495	0.000140373	0.00309651	4.64897e-05	7682	257	1320	43
A	PS00144	9	4	17.8434	0.0058284	0.00347234	5.60572e-05	2438	84	449	8
A	PS00145	17	4	24.923	0	0	1.51962e-06	16493	689	2399	96
A	PS00146	16	4	15.9719	9.8804e-07	4.68972e-06	4.7415e-05	3766	310	530	56
A	PS00149	11.5	4	18.8907	0.00795986	0.000627808	0.000157281	4698	64	672	3
A	PS00150	11	4	21.481	0.0344969	0.11161	0	2480	6	367	0
A	PS00151	17	4	20.1592	0.0113983	0	4.13153e-06	1475	286	198	33
A	PS00152	10	4	15.2274	0	0	2.38509e-07	116096	2665	23577	536
A	PS00153	14	4	18.1975	5.99441e-07	5.8267e-07	2.3371e-06	22881	1869	4569	379
A	PS00154	7	4	18.8907	1	0	0	73218	0	12553	0
A	PS00155	13	4	25.2752	0.00105553	0.000319364	2.62037e-05	1505	49	223	2
A	PS00156	14	4	19.1138	0	0	3.27294e-06	18587	306	3660	30
A	PS00157	9	4	17.2812	1	0	0	19671	0	2937	0
A	PS00158	11	4	21.1445	0.00334437	0.391625	0	6912	8	550	0
A	PS00159	10	4	17.7921	0.0416534	0.299781	0	579	3	116	0
A	PS00160	14	4	20.9701	0	0	0.000271331	619	33	124	1
A	PS00161	6	4	15.895	1	0	0	5177	0	896	0
A	PS00162	17	4	21.404	7.33527e-07	6.60241e-08	5.00774e-05	2744	196	301	18
A	PS00163	10	4	15.084	8.47629e-07	0.00779447	2.13346e-06	43717	77	7923	9
A	PS00164	14	4	25.2672	6.88697e-06	8.64224e-07	1.35872e-06	48928	59	8861	6
A	PS00165	14.5	4	16.7343	2.0162e-07	0.000315942	2.5512e-05	11460	283	2609	43
A	PS00166	21	4	21.003	0.00555825	7.91221e-09	1.31775e-05	17580	1362	3822	269
A	PS00167	14	4	23.4027	0	0.00149766	7.34627e-07	19397	551	3107	115
A	PS00168	15	4	19.5069	1.96568e-07	8.64227e-05	4.94491e-06	22198	640	4519	113
A	PS00169	13	4	22.3972	0.000346547	2.33999e-06	0.000123719	4113	154	704	21
A	PS00170	18	4	25.9728	0.00162302	0.00980233	8.82362e-05	7625	67	892	8
A	PS00171	11	4	21.0631	0	0	1.23172e-05	23502	1423	4273	156
A	PS00174	18	4	19.73	0.000105719	0.00425789	2.69057e-06	35095	460	6673	90
A	PS00175	10	4	15.9462	0.0163145	0.05397	2.06551e-05	13054	59	2621	7
A	PS00176	19	4	18.7084	0.0673745	0.0104262	0.000280555	1730	55	249	6
A	PS00177	9	4	17.3838	3.46922e-05	0.0141469	9.7799e-06	11545	211	2618	40
A	PS00178	11	4	14.9707	0	6.50036e-09	1.71736e-07	245421	3382	50437	752
A	PS00180	18	4	20.3178	4.19119e-07	0	0.000200301	8263	197	1216	14
A	PS00181	17	4	20.6337	0	0	0.000148467	9020	274	1417	26
A	PS00182	13	4	18.8907	0.000901921	3.94252e-06	6.45011e-05	2058	53	331	2
A	PS00183	16	4	21.404	0.0719829	1.89793e-07	0.000141403	8712	193	1040	18
A	PS00184	8	4	18.8907	0.0388289	0.0758632	9.88296e-07	9750	33	1755	2
A	PS00185	10	4	15.4895	0.034053	0.0546667	0	381	13	24	0
A	PS00186	14	4	17.6098	0.000292185	0.11161	0	390	12	25	0
A	PS00187	20	4	18.2133	0.106511	0.0148828	7.50097e-05	11164	475	2293	105
A	PS00188	18	4	18.8783	0.000943829	5.75089e-08	1.22504e-05	12336	293	1430	43
A	PS00189	30	4	15.5696	0	3.09432e-08	1.3961e-05	15797	2365	2714	502
A	PS00191	8	4	15.0812	0.0702989	0.11161	0	4943	2	845	0
A	PS00194	19	4	14.8497	0	0	3.16794e-05	24945	1585	4315	173
A	PS00195	16.5	4	16.6935	0	0	6.79741e-05	1302	144	231	7
A	PS00196	14.5	4	16.9166	1.19863e-05	8.59374e-08	0.000340261	1933	117	294	7
A	PS00197	9	4	13.7462	6.63833e-09	0	6.27436e-05	12232	256	2088	33
A	PS00198	12	4	14.1393	0	0	1.86388e-07	39187	2110	7957	217
A	PS00201	17	4	17.8282	0.114952	0.00267773	3.54574e-05	1555	138	292	20
A	PS00202	11	4	15.5921	0.479887	0.0257237	0.000523938	365	21	46	1
A	PS00203	19	4	25.3522	0.0358702	0	0.000154368	747	146	64	7
A	PS00204	21	4	21.5863	0	0	0	2786	115	288	0
A	PS00205	9.5	4	18.2905	0	0	1.81597e-05	5380	184	619	5
A	PS00206	16.5	4	28.7817	0	0	7.09215e-06	5425	261	615	14
A	PS00207	32	4	26.7305	0	0	4.97418e-05	5276	208	603	14
A	PS00208	12	4	16.5881	0	0	0	1411	103	199	0
A	PS00209	20	4	21.481	0.007873	0.0100534	0.000101627	1137	12	154	1
A	PS00210	9	4	16.1826	0.228404	0.267886	0.000794998	1697	17	205	1
A	PS00211	15	4	14.7944	0	0	6.90998e-06	193802	10085	42129	1813
A	PS00212	25	4	14.288	1.68837e-05	0	3.60301e-05	5362	369	300	11
A	PS00213	13	4	13.3974	6.4388e-08	0.170739	2.01547e-05	3433	138	536	28
A	PS00214	18	4	15.1122	4.06541e-08	2.43888e-06	2.8589e-05	1554	170	157	24
A	PS00216	17	4	16.5322	0	0	0.000187193	27637	800	4071	113
A	PS00217	26	4	14.953	0.000253022	0	0.000141841	24640	1286	3790	186
A	PS00218	31.5	4	21.8214	0.619831	0.0247187	0.000124544	8245	643	1752	129
A	PS00219	12	4	30.4036	1	0	0	4613	0	458	0
A	PS00220	15	4	41.2471	0.571563	0.391625	0	4613	1	458	0
A	PS00221	9	4	15.8285	0.000242852	0	0.000111294	19515	767	2870	101
A	PS00222	16	4	19.4015	0	0	4.95748e-06	3923	293	555	20
A	PS00223	53	4	17.3306	3.37343e-07	0	2.74058e-05	8032	1106	535	80
A	PS00224	7	4	19.5838	0	1.21285e-06	0	887	30	157	0
A	PS00226	9	4	16.5084	0	0	1.71461e-06	27496	616	2978	14
A	PS00227	7	4	19.1784	4.235e-08	0	5.26064e-06	24759	142	1867	8
A	PS00229	13	4	22.5796	0.0911152	0.11161	0	3444	2	173	0
A	PS00230	10	4	16.157	1	0	0	693	0	39	0
A	PS00231	6	4	16.5881	1	0	0	541	0	45	0
A	PS00232	11	4	18.0798	0.0221682	1.28897e-05	2.2158e-05	49052	192	7425	35
A	PS00233	26.5	4	22.2795	0.000160001	0	0.000729898	1379	126	101	3
A	PS00234	15	4	21.8784	8.15929e-06	6.06593e-08	0.000104697	923	74	180	4
A	PS00235	23	4	23.9659	0.0378567	0.171797	0.000282244	98	16	9	1
A	PS00236	15	4	16.8758	0.00254398	0	1.11479e-05	16122	144	1571	10
A	PS00237	17	4	13.4281	0	0	3.1119e-07	138500	10815	15415	595
A	PS00238	17	4	16.9473	0	0	2.68132e-06	9034	704	889	41
A	PS00239	9	4	16.1826	0	1.4254e-07	0	7883	31	1008	0
A	PS00240	14	4	34.5625	0	0	1.55583e-05	6947	116	637	3
A	PS00242	8	4	15.895	5.25119e-08	3.22064e-07	0	8999	11	867	0
A	PS00243	15	4	19.8715	0.0145222	0.0633277	0	5709	7	578	0
A	PS00244	27	4	18.1851	0	0	4.42635e-06	20378	1824	2030	182
A	PS00245	10	4	18.0798	0.000147563	2.48004e-08	0.000158597	6173	97	771	9
A	PS00246	10	4	24.659	0.151304	0.391625	0	7351	1	1141	0
A	PS00247	24.5	4	18.0798	0	3.66124e-09	1.34377e-05	2982	114	477	1
A	PS00248	14	4	21.7041	1.69411e-05	6.52308e-05	0	2766	14	334	0
A	PS00249	13	4	27.4724	0.000126699	0.171797	1.4948e-05	1790	31	248	3
A	PS00250	16	4	15.895	0	0	3.46466e-06	11357	704	1711	53
A	PS00251	17	4	17.5946	0.0150254	0.0116252	3.97169e-05	3989	107	379	17
A	PS00252	19	4	19.5069	0	0	0	2296	217	77	0
A	PS00253	21	4	20.0947	0	0	4.3527e-05	1630	332	76	22
A	PS00254	26	4	17.2812	2.36561e-07	0.0952791	0.00064826	1070	47	87	5
A	PS00255	10	4	21.7686	0	2.63114e-06	0	170	12	22	0
A	PS00256	8	4	15.2018	0.353075	0.391625	0	128	1	21	0
A	PS00257	7	4	16.5881	0.340065	0.856812	0.00105878	280	26	52	5
A	PS00258	15.5	4	20.2646	0	0	0	735	101	60	0
A	PS00259	6.5	4	15.895	0.0801761	0.11161	0	866	2	155	0
A	PS00260	23	4	18.4103	0.00376064	0	1.82111e-05	1360	172	175	13
A	PS00261	7	4	14.2855	0.000567989	0	4.17187e-05	1215	124	80	7
A	PS00262	15	4	14.2058	7.69427e-08	0	6.62951e-05	3547	105	605	5
A	PS00263	17	4	25.1698	0	0	0	1365	37	194	0
A	PS00264	9	4	17.2812	1	0	0	756	0	43	0
A	PS00265	17	4	16.4058	5.15814e-05	0.287003	0.000250927	630	75	103	14
A	PS00266	34	4	18.1645	0	0	8.65332e-06	4166	456	290	24
A	PS00268	10	4	17.0837	0.0630857	0.00738316	0	1584	4	125	0
A	PS00269	29	4	20.9701	0	5.52985e-07	0.000113182	1022	106	50	13
A	PS00270	15	4	17.2812	1	0	0	954	0	97	0
A	PS00271	14	4	14.2855	3.32316e-07	6.45428e-06	0	290	21	33	0
A	PS00272	20	4	19.5838	0	0	0.000262965	567	252	64	13
A	PS00273	13	4	26.9616	0.000582957	0.000617272	0	68	21	5	0
A	PS00274	10	4	16.5881	0.00575178	0.00043985	0	292	6	40	0
A	PS00275	17	4	21.0957	0.070104	0.000827525	8.69744e-05	1463	108	291	14
A	PS00276	12	4	15.5948	1	0	0	1021	0	143	0
A	PS00277	10	4	16.9784	0.0120063	0.00738316	0	109	4	4	0
A	PS00278	24	4	20.0947	0.00983512	1.35405e-05	0	189	22	9	0
A	PS00279	12	4	16.5881	0.000311358	3.77067e-05	0	2198	14	124	0
A	PS00280	19	4	14.3368	8.06648e-09	0	1.53001e-05	7637	198	828	15
A	PS00281	15.5	4	18.7729	0.00244128	2.14767e-05	0.00419033	202	35	21	2
A	PS00282	23.5	4	15.0812	0.00152571	2.43965e-05	1.72727e-05	1027	61	59	1
A	PS00283	17	4	15.7664	8.46519e-05	0.000188726	0	378	18	81	0
A	PS00284	11	4	13.6514	0.657451	4.95865e-09	1.71842e-05	16469	239	1548	26
A	PS00285	12	4	17.962	0.846149	0.00432694	0.0104114	94	27	5	1
A	PS00286	20	4	23.2727	1	0	0	9	0	1	0
A	PS00287	14	4	16.4367	0	0	0.000190557	2732	149	400	19
A	PS00288	13	4	22.8672	0	0	0	1245	105	157	0
A	PS00289	8	4	13.5924	0.00478238	0.0292909	0	1678	8	275	0
A	PS00290	7	4	10.9764	0	0	1.23866e-05	27157	125	4123	3
A	PS00291	16	4	47.9317	0	0	2.34407e-05	3943	2334	87	20
A	PS00292	32	4	20.305	0	0	0.000133011	13902	697	2108	68
A	PS00293	19	4	21.2578	0	0	7.6338e-05	1253	51	206	1
A	PS00295	19	4	34.8265	1	0	0	1828	0	117	0
A	PS00296	12	4	18.6904	0	0	3.76145e-07	79684	2863	13922	539
A	PS00297	8	4	18.8907	1	0	0	105161	0	21050	0
A	PS00298	10	4	21.2986	0.00042562	0.0225835	0	18335	7	3313	0
A	PS00299	26	4	21.9918	0	0	5.82361e-06	5656	668	457	47
A	PS00300	14	4	16.1029	0.0726414	0.354663	0.000411581	6950	32	1167	4
A	PS00301	16	4	19.1239	0	0	2.19359e-07	160930	5224	33549	918
A	PS00302	8	4	20.277	2.33779e-05	0	0.000237916	1701	194	129	11
A	PS00303	22	4	19.7094	0.0081187	0	4.1695e-05	1563	92	135	5
A	PS00304	10	4	18.9552	0.00195231	0	0	260	44	12	0
A	PS00305	22.5	4	22.1741	0	0	0.000113093	2696	119	246	6
A	PS00306	8	4	19.1784	9.7054e-05	0	9.79691e-06	1334	282	30	1
A	PS00307	7	4	15.3072	1.91611e-05	0	0.000117754	3091	91	305	6
A	PS00308	10	4	17.5973	1	0	0	931	0	40	0
A	PS00310	15	4	15.6432	0	0	3.11891e-05	1403	93	173	7
A	PS00311	40	4	52.7126	0.80372	1.04435e-05	7.42308e-06	1184	170	144	20
A	PS00312	10	4	23.0904	0	0	0	177	29	2	0
A	PS00313	19	4	23.7835	6.48881e-05	2.49802e-05	0	149	8	17	0
A	PS00314	8	4	20.9701	0.00821107	0.00738316	0	1171	8	130	0
A	PS00315	19	4	32.3007	1	0	0	908	0	174	0
A	PS00316	16	4	24.8821	8.26993e-05	0.00172412	0.000784233	1182	36	192	1
A	PS00318	8	4	17.5044	0.302366	0.572407	0	5567	2	627	0
A	PS00319	8	4	21.8864	1	0	0	3086	0	261	0
A	PS00320	8	4	23.2727	1	0	0	2862	0	248	0
A	PS00321	9	4	20.7878	0	0	5.99816e-07	27270	1280	6062	205
A	PS00322	7	4	19.5838	1.11352e-08	0	0.000106928	9497	530	848	60
A	PS00323	25	4	20.4877	0	0	5.49707e-07	6134	825	1151	147
A	PS00324	9	4	19.1138	0.289857	0.391625	0	4717	1	982	0
A	PS00326	9	4	22.1741	0	0	3.93281e-05	6483	410	555	12
A	PS00327	12	4	16.5624	0.0518371	2.23685e-07	0	1040	32	60	0
A	PS00328	15	4	34.0925	1	0	0	44	0	6	0
A	PS00329	14	4	20.3054	1.29448e-05	0.000120683	0	109151	21	22003	0
A	PS00330	19	4	22.5796	7.54774e-05	0.000603495	0.000189382	7184	60	1429	4
A	PS00331	17	4	23.7066	1.12048e-08	0.0133903	5.72071e-05	10390	479	2321	99
A	PS00332	12	4	18.3029	0	0	3.98305e-05	4268	597	563	25
A	PS00333	26.5	4	25.2752	0.000185322	0.00490985	4.75366e-05	7002	228	1392	37
A	PS00335	11	4	17.9744	1	0	0	318	0	36	0
A	PS00336	8	4	19.5838	0.324068	0.391625	0	698	1	93	0
A	PS00337	11	4	21.2986	6.45686e-05	7.55683e-09	1.02867e-05	534	29	85	1
A	PS00338	18	4	13.5568	0.00705828	0.000233543	1.54273e-05	4217	133	288	18
A	PS00341	6	4	17.9744	1	0	0	378	0	28	0
A	PS00344	28	4	25.4338	2.66801e-07	0	0.000345574	9788	518	1814	85
A	PS00345	9	4	18.7597	6.16916e-09	1.29263e-06	0	8173	37	1181	0
A	PS00346	16	4	25.3284	0	0	5.24511e-05	8781	282	1236	27
A	PS00347	37	4	26.3738	0.0153839	4.35617e-05	0.000399532	1840	38	219	3
A	PS00348	13	4	38.2514	1	0	0	3899	0	435	0
A	PS00349	12	4	35.9488	1	0	0	1358	0	213	0
A	PS00350	55	4	49.035	0	0	0.000570912	6838	1315	935	190
A	PS00351	50	4	43.6959	0	0	2.85798e-05	3150	944	352	124
A	PS00352	19.5	4	20.6745	8.28319e-06	0	4.25339e-05	3964	326	654	31
A	PS00353	12	4	30.1805	4.00751e-07	5.88732e-06	0	1864	9	230	0
A	PS00354	11.5	4	23.4959	0.00212069	0.0517753	0.000544555	3581	19	605	3
A	PS00355	10	4	26.7793	0	4.57378e-08	1.68094e-05	1084	146	116	9
A	PS00356	19	4	19.807	0	0	5.16468e-07	8454	608	1394	91
A	PS00357	23	4	42.715	0	0	0.000120308	7497	1428	550	26
A	PS00358	17	4	17.8974	0	0	3.44443e-07	10130	1645	2020	262
A	PS00359	15.5	4	18.5773	0	0	5.02982e-07	14036	1104	2409	99
A	PS00360	19	4	23.1957	6.2042e-09	0	6.2314e-07	10527	2800	1524	484
A	PS00361	16	4	19.807	0.000171015	4.62108e-05	3.97947e-07	5856	1559	1087	324
A	PS00362	31	4	16.5084	0	0	8.58056e-07	5894	791	908	86
A	PS00363	29	4	28.4941	0.0206151	6.40835e-05	0.000324606	1405	27	199	1
A	PS00364	22	4	21.7607	0.0092195	1.32758e-05	7.56581e-05	1754	51	227	1
A	PS00365	17	4	17.5689	8.37463e-08	0	1.58963e-05	11405	468	1656	70
A	PS00366	28	4	29.5927	4.32807e-06	0.000174574	0	703	17	65	0
A	PS00367	12	4	23.7835	0.243707	0.391625	0	2161	1	250	0
A	PS00368	17.5	4	17.9901	0.0504401	0.00491487	5.99415e-06	3893	64	750	6
A	PS00369	8	4	16.9166	0	0.000577866	9.86365e-06	2068	193	419	26
A	PS00370	12	4	20.8286	0.00699303	0.0076079	8.64947e-06	8307	263	1720	45
A	PS00371	13	4	20.3415	0.00252542	0.409075	0.000119446	4985	18	719	2
A	PS00372	17	4	19.4015	0.0200674	0.243119	6.57357e-06	2833	131	507	24
A	PS00373	24	4	19.8635	0.00276341	0.000732005	5.54883e-06	20379	755	4202	146
A	PS00374	7	4	16.1418	1	0	0	1343	0	251	0
A	PS00375	43	4	31.6109	0	1.58703e-06	3.18436e-05	16461	1580	2887	339
A	PS00376	11	4	21.1933	4.33416e-05	0.032526	8.58832e-07	30069	805	5976	179
A	PS00377	9	4	20.7878	2.65719e-05	0.00102038	8.40264e-07	30007	765	5968	165
A	PS00378	26	4	37.3114	1.14209e-05	2.57058e-08	9.5064e-05	6264	56	928	2
A	PS00379	22.5	4	20.9701	5.57078e-05	6.69715e-06	4.46945e-05	3941	382	871	53
A	PS00380	12	4	17.7921	1.07764e-05	2.6713e-05	0.00240204	1603	86	319	7
A	PS00381	12	4	20.9577	9.47551e-05	0	8.41487e-07	12288	1870	2725	396
A	PS00382	14	4	18.8419	2.96108e-08	7.38145e-06	1.33653e-06	14163	845	3187	163
A	PS00383	11	4	16.6526	0	0	2.0323e-05	38743	959	4703	192
A	PS00384	14	4	25.393	0.00596592	1.23924e-06	0.000573465	901	36	40	3
A	PS00385	12	4	17.9744	1	0	0	884	0	122	0
A	PS00387	7	4	15.3353	9.68002e-06	0.11161	0	2710	16	352	0
A	PS00388	22.5	4	25.4983	0	0	5.1203e-05	9823	1011	1175	153
A	PS00389	20	4	17.3759	0	0	3.09928e-07	10804	430	2514	39
A	PS00390	21	4	18.7729	0	0	0	1275	38	114	0
A	PS00391	16	4	17.9744	0.00637983	5.46188e-07	0.000237788	1122	57	109	5
A	PS00392	22	4	15.5866	0	0	0.000149598	8077	231	1225	12
A	PS00393	13	4	31.0968	0	0.000282687	7.66235e-05	22676	285	3595	41
A	PS00394	13	4	25.1053	0	0	0.000864378	5361	138	1064	8
A	PS00395	10.5	4	20.8932	0	0	7.0199e-07	14153	911	2549	133
A	PS00396	19.5	4	22.7131	0.00131623	0.157724	4.47503e-06	10695	20	1811	2
A	PS00397	9	4	17.9744	0.052504	0.0619991	0.00012885	743	18	154	1
A	PS00398	13	4	17.4247	3.29331e-05	0.0107823	0	737	11	154	0
A	PS00399	15.5	4	19.8715	1.33128e-05	0.000210424	0.000147864	4521	222	550	31
A	PS00400	33	4	24.6998	0.000143599	0	2.70848e-06	1338	109	163	9
A	PS00401	13	4	19.807	1	0	0	481	0	91	0
A	PS00405	9	4	26.9616	1	0	0	306	0	38	0
A	PS00406	11.5	4	21.404	0.00120984	0	4.20901e-05	14503	516	889	51
A	PS00407	14	4	28.3887	0	0	0	5299	47	612	0
A	PS00408	17	4	25.2752	3.61846e-05	0	9.48431e-05	5605	118	715	12
A	PS00409	21	4	23.9126	1.30686e-06	2.53176e-06	0.000376636	2480	402	496	72
A	PS00410	10	4	22.2795	9.90901e-09	0.00431544	0	8937	13	794	0
A	PS00411	12	4	21.5863	0	0	2.52849e-05	29308	511	2722	39
A	PS00413	11	4	28.571	1	0	0	1070	0	49	0
A	PS00415	8	4	23.9659	1	0	0	1400	0	160	0
A	PS00416	11	4	31.5668	1.71937e-07	0.000787506	0	1448	35	159	0
A	PS00417	20	4	26.2968	0.0111238	7.65224e-05	0.000220335	2329	144	223	13
A	PS00418	16	4	23.1549	0.546498	0.00893542	5.91132e-05	1112	119	132	14
A	PS00419	10	4	29.2642	1	0	0	22599	0	2241	0
A	PS00420	38	4	18.996	0	0	4.1305e-06	10790	409	734	16
A	PS00421	23	4	21.7607	0	0	3.68952e-07	5454	540	425	9
A	PS00422	10	4	18.1171	0.00114706	0.0434978	5.93593e-05	1767	64	141	9
A	PS00423	22	4	37.4167	7.14045e-06	1.09157e-05	0	1310	25	133	0
A	PS00424	13	4	23.2727	0.0136198	0.000105276	0	491	7	18	0
A	PS00426	23.5	4	18.6877	1.47057e-08	0.42981	0.00103278	519	42	30	8
A	PS00427	20.5	4	21.1445	0	0	6.90334e-05	6839	211	518	22
A	PS00428	25	4	31.441	0.000200052	7.93814e-07	1.49197e-05	3168	99	577	12
A	PS00429	27	4	50.2343	0.0546641	0.261464	0	87	4	2	0
A	PS00431	9	4	26.2684	1	0	0	228	0	25	0
A	PS00432	9	4	18.3029	0	0.000467457	6.92718e-05	16370	117	1052	16
A	PS00433	19	4	21.0109	0	3.15638e-07	2.96157e-05	14404	434	2374	73
A	PS00434	25	4	46.1808	0.00483197	0.0619991	0.00203128	5797	66	1076	10
A	PS00435	11	4	14.9833	0	9.72887e-08	0.00052521	40732	1334	6682	246
A	PS00436	12	4	14.4526	0	0	0.000374381	42393	1634	7097	291
A	PS00437	9	4	17.7796	6.13326e-07	7.83151e-08	9.75e-06	8855	218	1565	18
A	PS00438	17	4	17.6098	0	0	1.09778e-05	8321	378	1433	37
A	PS00439	16	4	22.1741	0.000533147	0	7.38475e-05	5158	54	568	3
A	PS00440	27.5	4	25.7091	0	0.0319336	5.98079e-06	5378	231	587	47
A	PS00441	17	4	26.325	0	0	7.46561e-05	5581	173	1164	10
A	PS00444	13	4	19.7946	1.78142e-05	4.84077e-05	7.32703e-05	7115	90	1517	8
A	PS00445	21.5	4	17.2152	0	0	2.19258e-06	25715	1418	5019	273
A	PS00446	41	4	42.8849	7.40222e-06	0	9.94757e-05	1440	259	220	22
A	PS00447	20	4	17.3866	5.70814e-05	0.000541355	4.09469e-05	7535	256	1460	43
A	PS00448	20	4	21.1808	0.000829637	4.53089e-09	7.04332e-05	2096	54	243	1
A	PS00449	10	4	16.5216	0.00102483	0.001451	7.19612e-07	13466	331	3071	65
A	PS00450	17.5	4	19.6404	1.93873e-08	0.0241679	3.28354e-06	36572	317	7485	56
A	PS00451	33	4	21.5499	0.0177468	3.73995e-07	0.00072654	783	104	46	6
A	PS00452	24.5	4	24.3634	5.16274e-05	0	4.0045e-05	12905	194	1804	14
A	PS00455	12	4	17.4871	9.52824e-05	0.00445799	0.000155629	70126	95	14606	18
A	PS00456	26	4	21.6768	3.75251e-06	0.000469488	0.000110498	9832	466	1807	96
A	PS00457	21	4	21.2498	0.000477664	0.0225062	0.000101563	7154	228	1129	39
A	PS00458	18	4	29.9573	1.07473e-07	5.25796e-08	6.34534e-05	2907	177	452	15
A	PS00459	38	4	47.2386	1	0	0	15	0	0	0
A	PS00461	13	4	20.5001	0.0222652	0.00832027	4.1426e-05	3872	97	596	11
A	PS00462	24.5	4	36.9704	0	0	0.000244084	2579	175	385	13
A	PS00463	32.5	4	21.7041	0.000138775	0	3.63466e-06	11626	414	1829	47
A	PS00464	25	4	17.0705	0	0	2.13253e-07	14387	1817	2314	329
A	PS00465	13.5	4	29.1872	0	0	2.35793e-05	10153	191	1894	5
A	PS00466	37.5	4	27.5008	3.19404e-05	4.2666e-07	8.20258e-05	1479	228	146	29
A	PS00467	12	4	18.9552	0	0.00122967	6.99756e-07	21979	635	3750	127
A	PS00468	14	4	31.0968	0	0	0	1178	116	87	0
A	PS00469	9	4	17.0989	0.165559	3.23669e-05	8.80065e-07	10960	460	1895	90
A	PS00470	20	4	23.3656	0.00160199	0	6.76179e-06	21654	916	3968	149
A	PS00471	45.5	4	30.3548	0	0	4.92981e-05	1676	328	154	18
A	PS00472	43.5	4	26.3658	0	0	1.31003e-06	3033	844	168	69
A	PS00473	10	4	16.1826	1	0	0	429	0	39	0
A	PS00474	24	4	22.6849	0	0	2.9141e-07	16514	1184	2259	122
A	PS00475	31	4	24.5457	0	0	4.0424e-07	10241	4091	1876	643
A	PS00476	15	4	34.157	0.00112625	2.63114e-06	0	1316	12	94	0
A	PS00477	9	4	16.8112	0	7.29106e-08	0	7605	12	496	0
A	PS00478	37	4	19.7174	0	0	1.39165e-06	32245	2377	3565	290
A	PS00479	48	4	25.5265	0	0	3.39227e-06	26188	1185	2816	118
A	PS00480	13.5	4	21.4164	0.0651406	0.0357759	5.9859e-05	6387	77	968	9
A	PS00481	12	4	31.5668	0	0	0	1342	33	138	0
A	PS00482	9	4	16.5881	3.595e-05	0.00146667	0	13343	22	2645	0
A	PS00483	12	4	18.8907	0	1.33087e-08	1.22073e-06	15893	785	3099	121
A	PS00484	31.5	4	20.6055	0	1.19554e-08	0.000121308	8429	126	1398	4
A	PS00485	7	4	16.6935	0.011801	0.11161	0	5735	4	1048	0
A	PS00486	17	4	22.5671	0	6.80856e-06	7.34644e-07	71028	332	14903	53
A	PS00487	13	4	24.9875	0.27835	0.483562	5.99999e-07	12039	11	2362	2
A	PS00488	16.5	4	29.698	1.50211e-05	0	6.50703e-06	20514	897	3419	139
A	PS00489	15	4	17.0581	0.033826	0.0100534	0	3457	6	437	0
A	PS00490	18	4	24.9875	0.0128021	2.86695e-05	3.63275e-06	4180	157	572	23
A	PS00491	13	4	21.943	0.189905	0.299781	0	10837	3	2018	0
A	PS00492	9	4	23.9659	1	0	0	552	0	90	0
A	PS00493	11	4	27.1847	1	0	0	555	0	93	0
A	PS00494	26	4	20.3178	0.066098	0.00307487	0.000188587	576	66	68	7
A	PS00495	84	4	48.0009	4.15199e-09	6.20069e-07	3.77225e-05	819	126	65	19
A	PS00496	6	4	15.895	0.00011046	0	0	447	41	53	0
A	PS00497	18.5	4	19.9405	2.1966e-06	2.0328e-05	4.72539e-05	2746	63	398	3
A	PS00498	12	4	16.0285	0.649749	0.566816	6.43034e-05	3554	37	518	6
A	PS00500	12	4	27.1847	0.0111767	0.391625	0	116	1	2	0
A	PS00501	8	4	15.4125	0.00662039	0.261464	7.94485e-06	1563	84	340	14
A	PS00502	14.5	4	19.6247	3.33011e-05	0.000105276	0	4031	7	601	0
A	PS00503	10	4	20.6055	9.12377e-06	0.000911827	0	8637	26	1591	0
A	PS00504	10	4	19.5838	0	0	0.000142668	5324	168	865	17
A	PS00505	9	4	24.189	2.71376e-05	0	3.68891e-05	5967	103	940	8
A	PS00506	9	4	23.9659	0.206643	0.391625	0	1855	1	343	0
A	PS00507	26	4	23.9659	0.472532	0.0545145	0.000167663	2209	74	296	9
A	PS00509	15	4	24.6874	0	0	2.85007e-05	8634	192	994	14
A	PS00510	16	4	31.7899	0.0836937	0.129003	0	2050	9	351	0
A	PS00511	16	4	20.3823	1	0	0	683	0	98	0
A	PS00512	18.5	4	19.2192	2.24829e-06	0.000111367	0	2320	17	415	0
A	PS00513	12	4	20.277	0	0	1.28944e-07	24950	1166	4770	166
A	PS00514	13	4	17.9256	0	0	2.01108e-06	6114	214	723	3
A	PS00515	11	4	21.481	1	0	0	17	0	2	0
A	PS00516	25	4	26.4146	2.92344e-08	0.00646584	0	322	28	51	0
A	PS00517	9	4	19.9769	6.43173e-06	2.65657e-05	4.44775e-06	18739	289	3972	46
A	PS00518	10	4	14.3909	0	0	2.87116e-05	63867	827	8123	113
A	PS00519	27	4	21.943	0.0326296	0.0515103	2.13584e-05	602	147	129	27
A	PS00520	21	4	20.7108	0	0	0	1084	81	103	0
A	PS00521	23.5	4	23.7066	0	0	0.000131315	2924	170	576	12
A	PS00522	20	4	27.2131	0	0	0	2169	34	206	0
A	PS00523	13	4	21.6917	2.27297e-06	0	1.752e-05	5794	168	800	11
A	PS00524	21.5	4	22.5796	3.89794e-05	2.92324e-08	2.02525e-06	3632	66	269	5
A	PS00525	9	4	19.807	0.0658026	0.391625	9.47123e-07	9616	9	1735	1
A	PS00526	20	4	27.631	4.5065e-07	0	0.000224971	1133	116	48	4
A	PS00527	23	4	15.1866	0	0	5.22894e-07	6219	449	1001	56
A	PS00528	15	4	20.7878	0	8.76606e-09	2.99146e-05	1606	191	135	27
A	PS00529	23	4	21.4603	0.000126564	0	0.000170594	725	145	100	13
A	PS00530	8	4	17.5044	1	0	0	962	0	172	0
A	PS00531	12	4	17.1635	0.00044855	0.000250724	0	2353	11	259	0
A	PS00532	16	4	32.2111	0	2.09084e-07	0	13139	27	2888	0
A	PS00533	17	4	19.3685	4.94148e-08	0	1.16058e-06	16078	802	3183	153
A	PS00534	21	4	21.7294	0	5.11712e-07	3.31543e-06	12538	579	2364	103
A	PS00535	12	4	21.0755	0.239406	0	3.52708e-07	17771	525	2720	79
A	PS00536	9	4	21.1933	0.00561223	0.000614818	0	3710	34	229	0
A	PS00537	15	4	25.786	0	0	2.43975e-06	1303	469	96	30
A	PS00538	23	4	56.4489	0.016875	1.38005e-06	6.61464e-06	1486	100	162	9
A	PS00540	19	4	32.2599	0	0	0.000126654	2115	126	241	7
A	PS00541	7	4	20.9701	1	0	0	22	0	0	0
A	PS00542	22	4	20.7108	0.0898081	7.6432e-07	1.12418e-06	6346	164	910	17
A	PS00543	23	4	20.6051	0.691714	0.856812	0.000760701	851	26	161	5
A	PS00544	26	4	40.3592	6.25005e-08	0	0	2774	61	452	0
A	PS00545	10	4	21.8864	1	0	0	858	0	82	0
A	PS00546	8	4	17.5044	0.121087	0.11161	0	7359	2	605	0
A	PS00547	18	4	34.1978	0	0	7.40245e-05	4372	239	325	32
A	PS00548	36	4	21.5863	0.413143	0	1.78204e-07	21363	3520	3539	569
A	PS00550	26	4	19.6892	0.666607	0.000980602	0.000311186	220	52	26	4
A	PS00551	19	4	16.2028	2.36928e-05	0	2.13001e-06	14241	207	2233	29
A	PS00552	23.5	4	21.7764	0.485281	6.01928e-09	3.1313e-05	1022	181	102	20
A	PS00553	22	4	27.1847	0.215419	0.0874971	0	27	9	4	0
A	PS00554	29	4	57.3652	0.454995	0.00043985	0.00230776	1047	32	93	2
A	PS00555	26	4	17.3221	0.177666	0.0235638	5.6197e-05	760	46	127	5
A	PS00556	20	4	24.7235	0.0378747	0.18036	0.000271366	176	35	27	5
A	PS00557	7	4	20.277	0	0	0	9256	58	1869	0
A	PS00558	23	4	21.61	0.0579366	0	6.65685e-05	2721	321	145	24
A	PS00559	36.5	4	16.2083	2.62898e-05	3.04694e-07	6.98649e-05	6155	298	867	42
A	PS00560	18	4	18.8137	0.0015341	4.50539e-07	5.03155e-05	4765	191	770	19
A	PS00561	14	4	17.8974	0.00584901	0.000198996	0	1984	27	164	0
A	PS00562	30	4	26.9616	0.00117525	0.000192237	2.09081e-05	3121	92	297	7
A	PS00563	10	4	23.0904	0.0102676	0.00738316	0	1176	4	149	0
A	PS00564	9	4	23.7835	0	0	2.75574e-07	25231	641	4704	75
A	PS00565	12	4	22.8672	9.0265e-05	0	2.73769e-07	25014	217	4593	20
A	PS00566	14.5	4	22.3848	0.161024	0.00990347	8.93738e-05	1511	82	252	11
A	PS00567	14	4	21.8864	0.0438614	0.085084	0.00270982	662	21	94	2
A	PS00568	13	4	29.775	0.00302388	7.29106e-08	0	311	36	19	0
A	PS00569	7	4	20.9701	1	0	0	428	0	82	0
A	PS00570	23	4	21.951	0.0424604	1.24591e-08	1.71456e-05	1661	108	273	10
A	PS00571	32	4	41.75	0	0.0861814	5.91118e-07	38192	4463	7564	1058
A	PS00572	9	4	16.6447	0.000565666	0.00144386	0.000132708	5883	41	853	5
A	PS00573	21.5	4	25.6037	0.32721	0.0107823	7.91072e-05	4559	264	829	43
A	PS00574	19.5	4	20.1637	0.212205	0.000854037	1.45025e-05	1164	125	134	14
A	PS00575	10	4	29.2642	0	0	0	2274	84	133	0
A	PS00576	17	4	21.1445	0	0.000205423	0.000337025	2141	90	388	11
A	PS00577	15	4	21.2986	0.00336269	0.00422346	0	293	10	18	0
A	PS00578	12	4	19.5838	2.66768e-08	1.01787e-07	6.44032e-05	1613	27	121	1
A	PS00579	15	4	18.1901	8.17446e-05	0	1.90325e-06	4249	884	918	158
A	PS00580	22	4	22.2795	0	0	0	1605	182	174	0
A	PS00581	14	4	22.8027	0.187505	0.391625	0	1024	1	172	0
A	PS00582	19	4	18.4364	0.0020838	0.598531	1.3507e-06	1947	121	349	26
A	PS00583	24.5	4	17.9355	1.82223e-05	0	1.62816e-05	13214	1390	2219	193
A	PS00584	14	4	18.1896	0	4.09427e-06	4.22075e-05	9101	617	2000	120
A	PS00585	34.5	4	28.4045	0.00012001	0	4.59416e-07	16743	3024	2908	557
A	PS00586	12	4	19.7946	0	0.00136949	2.98256e-07	11908	70	2154	7
A	PS00587	14	4	21.5626	3.77687e-07	0.00235433	0	3677	29	476	0
A	PS00588	21	4	18.3462	0.000355329	0	0.000191879	2900	462	556	73
A	PS00589	16	4	15.2189	0.0326826	0.00721383	1.04662e-05	2380	160	529	25
A	PS00590	20	4	23.7835	0.00644765	0.00361436	0	439	15	47	0
A	PS00591	11	4	16.386	0.084576	0.138639	2.68137e-05	2159	16	389	2
A	PS00592	17	4	17.2688	3.00986e-06	0.000283596	0.00106818	8150	26	1578	1
A	PS00593	11	4	27.4724	0.0440604	0	6.44537e-05	1149	75	67	2
A	PS00594	17	4	30.1805	0.0230363	0.50436	4.17253e-05	949	70	166	13
A	PS00595	20	4	18.0718	0	1.03431e-05	1.06553e-06	22008	1094	4275	224
A	PS00597	23.5	4	20.8286	0	0	0	2178	98	343	0
A	PS00598	21	4	21.1808	0.0105309	0.191046	9.91856e-05	7402	32	877	3
A	PS00599	10	4	15.7047	0	0	3.82405e-07	33453	1255	5937	192
A	PS00600	38.5	4	24.7076	8.9999e-09	0	9.52879e-07	58231	3169	12086	698
A	PS00601	33.5	4	31.8953	0.136982	0	5.24909e-05	2195	359	164	38
A	PS00602	13.5	4	18.1975	2.06528e-08	3.48936e-05	1.19539e-05	4847	92	909	11
A	PS00603	13.5	4	17.0989	0.685008	0.320762	1.24493e-05	3202	176	640	37
A	PS00604	9	4	23.2727	4.68843e-07	1.69328e-08	0	592	13	58	0
A	PS00605	22	4	15.4581	0	0	6.11331e-06	10914	2018	1511	404
A	PS00606	17	4	15.9653	0.000431334	0.161971	0.000118659	25434	435	4224	94
A	PS00607	15	4	28.7942	0.0103708	0.308022	0	206	10	30	0
A	PS00608	15.5	4	25.3318	0	1.98093e-07	0	7070	64	1257	0
A	PS00609	14	4	20.9701	0.032492	0.148029	0.000120193	4463	23	915	3
A	PS00610	15	4	24.2944	0	0	4.6196e-06	10826	240	1278	17
A	PS00611	34	4	35.3864	0	0	1.78356e-06	15249	1495	2825	241
A	PS00612	29.5	4	30.7558	0.00219979	0.0460117	0	841	8	29	0
A	PS00613	11	4	22.5796	0.0921959	0.11161	0	841	2	29	0
A	PS00614	17	4	20.269	0	0	6.42421e-07	15219	896	2488	159
A	PS00615	25	4	15.754	0	0	6.52816e-06	19088	900	1621	139
A	PS00616	15	4	17.7921	0.000382544	0.412176	0.000125931	4815	92	602	19
A	PS00617	21	4	20.8286	0	0.000950418	2.15754e-07	13152	543	2259	99
A	PS00618	19	4	22.0971	0	0	2.98513e-07	13768	486	2335	62
A	PS00619	25	4	47.2386	0.00205264	0.00315547	0	621	17	74	0
A	PS00620	25	4	59.4446	0	6.08898e-06	0.000204532	599	86	71	2
A	PS00621	18	4	39.4553	0.103753	0.391625	0	275	1	32	0
A	PS00622	28	4	16.9067	0	0	1.06914e-06	10002	547	1256	34
A	PS00623	24	4	23.7756	0.0050488	1.1702e-08	1.25595e-05	8294	182	1096	25
A	PS00624	15	4	22.3327	0.00038083	3.38449e-07	9.67447e-06	8782	235	1305	39
A	PS00625	12	4	23.2727	0.160768	0.00443511	0.00340803	689	21	86	1
A	PS00626	11	4	14.2533	3.17742e-05	2.48299e-05	5.19378e-05	9513	239	974	33
A	PS00627	11.5	4	22.3972	0	2.8383e-08	1.04667e-06	19240	907	4539	152
A	PS00628	20	4	20.3178	1.13082e-07	0	6.1859e-05	896	133	62	4
A	PS00629	13	4	21.6553	0.00804942	0.0185661	0	5286	12	911	0
A	PS00630	15	4	19.1296	6.53507e-06	0	3.50319e-05	4706	567	877	77
A	PS00631	8	4	21.1933	0	0	1.35165e-06	32571	554	5613	90
A	PS00632	25	4	22.482	0	0	2.09261e-07	13559	2605	2103	330
A	PS00633	57	4	24.8944	0	0	8.00213e-06	23829	792	2498	76
A	PS00634	33	4	20.4232	0	0	7.51356e-06	2848	632	356	72
A	PS00635	18	4	24.0996	0.00676371	0.048477	3.87768e-05	1213	43	274	3
A	PS00636	20	4	15.9082	0	0	3.30776e-06	27842	2843	5870	448
A	PS00638	14	4	20.7233	0	0.00025542	0	831	14	130	0
A	PS00639	11	4	14.0671	0	0.0882132	1.2662e-05	11088	432	1386	89
A	PS00640	20	4	27.1359	7.52192e-06	7.04444e-07	0.000129726	8743	98	1240	13
A	PS00641	18	4	18.8907	3.02989e-07	1.15776e-06	0.000175451	5329	91	1111	8
A	PS00642	13	4	24.8821	0.0168814	0.0292909	0	5447	3	1137	0
A	PS00643	11	4	19.5838	0	0	0	5447	23	1137	0
A	PS00644	16	4	38.2798	0.0216401	0.00448813	5.4956e-05	2304	172	393	24
A	PS00645	12	4	26.2684	0.134519	0.11161	0	2388	2	415	0
A	PS00646	14	4	19.3527	0.0136613	0.00106625	3.18697e-07	8605	23	1362	2
A	PS00647	16	4	27.8655	0	0	2.68134e-06	10862	209	1419	17
A	PS00648	15	4	19.4863	1.68999e-05	3.20889e-07	9.25903e-07	3847	532	859	107
A	PS00649	25	4	19.1784	2.11682e-06	0	2.28445e-05	6789	361	778	32
A	PS00650	16	4	20.3901	0	0	1.1179e-05	19294	276	1796	27
A	PS00651	28	4	22.9081	2.94309e-08	0	3.10359e-07	14931	2584	2193	407
A	PS00652	40	4	21.1321	0.0531558	0	4.17605e-05	7070	435	1117	60
A	PS00653	15	4	19.5601	0	0	7.08058e-05	13136	1230	1839	141
A	PS00654	13	4	20.2	0.175867	0.148501	0.000343455	770	47	145	7
A	PS00655	17	4	26.3738	0.000485661	6.8682e-07	0	1404	50	120	0
A	PS00656	10	4	21.1163	0.027267	0.0159352	0	1403	24	117	0
A	PS00657	14.5	4	19.5069	0	0	5.26432e-05	13074	627	1899	61
A	PS00658	7	4	16.9811	0	0	0	21045	73	3707	0
A	PS00659	10	4	15.0453	0.00657018	0.163617	0.000209805	4330	35	758	3
A	PS00660	30	4	20.3823	4.5149e-08	0	6.98424e-06	12155	173	802	3
A	PS00661	30.5	4	19.1498	0.107153	0	1.8562e-05	13948	570	1009	37
A	PS00662	15	4	29.0173	1	0	0	1575	0	191	0
A	PS00663	21	4	21.6633	0	0	5.14029e-06	4261	80	277	1
A	PS00664	11	4	17.5044	0.0262016	0.00162622	0	1592	17	150	0
A	PS00665	18	4	21.9918	5.97006e-05	0.00366253	3.80857e-07	13800	598	2742	125
A	PS00666	31	4	20.8238	9.47874e-06	0	3.31763e-07	18149	1556	3884	320
A	PS00667	16	4	20.9542	0.00972501	0.00606955	9.28653e-07	11622	588	2320	111
A	PS00668	13.5	4	24.4121	0	0	4.87355e-07	16810	899	3059	138
A	PS00669	14	4	20.8286	0.151843	1.24264e-05	0.000328841	881	204	170	39
A	PS00670	23	4	19.8635	0	0	1.69904e-05	7753	177	1592	22
A	PS00671	17	4	20.1714	0	0	3.77421e-06	17156	818	3639	108
A	PS00672	15	4	21.347	0.0413443	0.391625	0	1557	9	172	0
A	PS00673	11	4	20.5001	1	0	0	426	0	45	0
A	PS00674	19.5	4	21.2578	6.17398e-05	0	2.33003e-05	52744	2683	8308	356
A	PS00675	14	4	22.2025	0.000224059	0.0340673	0	10278	12	988	0
A	PS00676	16	4	22.677	0.0229347	0	8.47354e-07	10506	234	1003	21
A	PS00677	19	4	26.8846	0.0263384	0.809185	0.00245389	1007	61	149	13
A	PS00678	15	4	12.8224	1.38682e-08	0	5.06751e-06	116892	3392	12597	283
A	PS00679	11	4	27.8779	1.10791e-05	0.00672852	0	1467	35	312	0
A	PS00680	19.5	4	22.1741	7.41855e-07	5.69102e-07	0	1668	29	288	0
A	PS00681	24.5	4	21.2092	0.00347901	0	6.02823e-07	5455	946	738	101
A	PS00682	42.5	4	21.0671	0.0228519	0	6.37049e-06	5469	280	333	13
A	PS00683	11	4	18.3029	3.74822e-05	0.00320618	0.00317178	2260	38	400	2
A	PS00684	15	4	23.4189	0.131032	8.91393e-05	0.00042736	218	23	3	1
A	PS00685	17	4	41.1701	0.00123238	0.00210867	0.000203609	945	82	124	12
A	PS00686	21	4	46.3631	0.00024507	4.1259e-08	0.00011477	1194	164	120	20
A	PS00687	8	4	14.9989	0.570486	0.148289	8.3942e-05	44400	256	9410	52
A	PS00688	10	4	21.7041	0.000744826	0.11161	0	11054	4	1053	0
A	PS00689	29	4	27.4724	0	0	4.63352e-05	1247	297	88	8
A	PS00690	10	4	17.9744	0.0111048	0	4.74654e-05	18734	335	2049	33
A	PS00691	19.5	4	29.8804	0	0	0	4911	115	910	0
A	PS00692	14	4	34.5625	0.0934701	0.00554497	1.59233e-05	6857	349	1314	74
A	PS00694	9	4	23.7835	1	0	0	259	0	43	0
A	PS00696	27	4	40.3071	0.00816813	0.00219044	3.35353e-05	4511	412	1042	71
A	PS00697	9	4	14.6008	0.0746137	0.890686	3.63959e-05	10152	128	2126	29
A	PS00698	19	4	16.5757	0.0159545	9.52723e-05	0.00302533	8005	297	1429	57
A	PS00699	8	4	15.3555	0.362667	0.109822	0.000238316	4426	27	659	2
A	PS00700	22	4	24.6998	4.53942e-09	0	0.000149276	971	62	94	6
A	PS00701	12	4	18.8907	0.000899076	0	2.22894e-07	11348	270	1891	36
A	PS00702	9	4	19.5838	1	0	0	188	0	10	0
A	PS00703	15	4	22.0563	0	0	0.000144496	1900	70	386	1
A	PS00704	8	4	18.1975	0.643793	0.972476	1.2821e-05	1334	13	212	3
A	PS00705	21	4	26.9616	2.4464e-07	0.0292909	0.000212235	1421	104	251	15
A	PS00706	19	4	31.3199	1	0	0	3949	0	87	0
A	PS00707	31	4	47.336	0.118027	0.099708	6.13505e-05	3632	124	418	22
A	PS00708	31	4	21.1239	0.00722845	8.62227e-07	1.33333e-05	3113	206	384	21
A	PS00709	25	4	21.2341	1.38583e-05	0.209336	0.000131686	578	60	67	10
A	PS00710	10	4	19.9769	0	0	3.53616e-06	39277	847	7951	116
A	PS00711	15	4	19.9813	0.0133109	0.000210722	0.000476236	8316	161	1447	24
A	PS00712	16	4	25.9728	0.0145204	2.02454e-05	0.00168262	734	135	75	17
A	PS00713	15.5	4	21.0347	0	0	5.70982e-07	15395	222	2069	9
A	PS00714	24	4	33.8332	0.122859	0	3.0716e-05	14570	1170	1966	159
A	PS00715	14	4	20.739	1.00116e-06	7.93259e-07	4.66528e-05	8196	252	1697	42
A	PS00716	27	4	19.0118	6.24e-05	0.261716	2.95552e-05	7822	429	1608	94
A	PS00717	20	4	27.9187	0.000257906	0	3.73132e-05	2258	104	208	8
A	PS00718	8	4	22.1741	0.0243138	0.0147609	6.99003e-05	2258	48	208	5
A	PS00719	26	4	29.9977	5.28157e-09	5.44966e-06	4.14898e-06	6616	125	1137	12
A	PS00720	40	4	22.3485	0	0	9.59875e-05	7774	92	934	2
A	PS00721	11	4	24.8697	0	0	1.14671e-06	21758	613	4196	99
A	PS00722	12	4	22.608	0	0.00151243	2.54888e-06	20269	637	3922	134
A	PS00723	16	4	20.5001	5.77444e-09	2.11099e-06	0.000158812	7368	82	1547	3
A	PS00724	7	4	19.5838	1	0	0	2891	0	34	0
A	PS00725	14	4	18.4852	0	0	5.73905e-05	6078	273	1159	6
A	PS00726	10	4	18.3647	7.61384e-09	3.1483e-05	0	2156	27	262	0
A	PS00727	16.5	4	19.5069	4.80424e-05	1.08458e-05	0.0001761	1477	60	191	6
A	PS00728	12	4	19.9405	0.00972257	0.0633277	0	1678	7	223	0
A	PS00729	9	4	16.9166	7.50385e-08	0.0018478	9.67266e-07	6615	166	1240	27
A	PS00730	8	4	18.2621	0.171808	0.34303	0	6941	6	1293	0
A	PS00731	17	4	18.996	0.0997109	0.220211	1.87458e-06	7167	252	1294	52
A	PS00732	10	4	17.8434	0	0	1.73058e-06	5503	502	724	31
A	PS00733	8	4	21.8864	0.000263934	5.0516e-05	0	778	60	50	0
A	PS00737	17	4	29.0819	0.431421	0.000132831	1.70192e-05	23249	995	4968	215
A	PS00738	15	4	24.7406	0.00186739	0	5.63264e-06	14183	1214	1842	169
A	PS00739	17.5	4	25.786	2.10097e-06	0	2.2133e-05	14308	722	1853	80
A	PS00740	41	4	20.9985	0.467342	0	1.76911e-05	7737	249	697	21
A	PS00741	26	4	21.0393	2.34139e-05	2.49802e-05	1.89099e-05	8959	44	1053	1
A	PS00742	19	4	30.3912	2.11897e-06	2.82086e-07	2.51626e-05	9084	110	1959	9
A	PS00743	20.5	4	21.481	0.146378	0.264566	0.000685681	332	35	61	6
A	PS00744	13	4	17.9744	0.041509	0.11161	0	282	2	46	0
A	PS00745	17	4	28.7817	0	0	1.64429e-07	30848	2155	5402	407
A	PS00746	13	4	25.5753	0.0166578	0.0036451	9.48872e-06	6868	427	1338	88
A	PS00747	24	4	33.9337	0	0	2.01924e-06	28300	731	4888	106
A	PS00748	9	4	21.7041	0	1.69328e-08	0	1688	13	130	0
A	PS00749	11	4	24.8821	0	0	0	1686	71	129	0
A	PS00750	13	4	19.1784	0.025673	0.0305243	5.47179e-05	13604	22	1243	2
A	PS00751	17	4	23.5367	0	0	6.46711e-06	14100	240	1273	17
A	PS00752	25.5	4	24.659	0.000961505	0.0225835	0	384	7	76	0
A	PS00753	17	4	30.8736	0.00678061	0.11161	0	384	18	76	0
A	PS00754	20.5	4	22.0326	4.76666e-08	4.25105e-07	5.76877e-05	9444	112	1019	3
A	PS00755	20	4	25.2668	0	0.00012713	4.49932e-06	7079	223	1219	28
A	PS00756	18.5	4	23.0573	0.1126	0.375679	1.74095e-06	6781	19	1179	3
A	PS00757	9	4	23.2727	0.0930654	0.294015	0.000936594	481	14	91	1
A	PS00758	10	4	16.5216	0.325076	0.0416893	5.31592e-07	17479	620	3557	138
A	PS00759	37.5	4	26.256	0	0	3.05713e-07	21202	3512	4086	668
A	PS00760	13	4	20.4025	0.000614467	0.0150724	0	631	11	102	0
A	PS00761	14	4	15.091	4.97477e-07	6.52308e-05	2.43109e-05	1302	38	253	1
A	PS00762	29	4	28.2709	0	0.0019292	9.10629e-06	4059	266	316	53
A	PS00763	8	4	20.3823	0.0662787	0.00555959	0.00111573	1309	77	194	12
A	PS00764	17	4	17.9744	0	4.85327e-06	2.92075e-06	3790	40	349	2
A	PS00765	14	4	22.3203	0.000256686	0	6.26059e-06	32444	567	6162	75
A	PS00766	26	4	28.4532	0	0	3.53984e-07	14525	665	3017	52
A	PS00767	9	4	23.3781	0.199653	0.572407	0	19964	2	4184	0
A	PS00768	16	4	22.1096	0.0605852	0	0.000199187	1296	226	147	34
A	PS00769	13	4	22.3203	0	0	0	1343	118	150	0
A	PS00770	33	4	22.5716	3.9e-08	3.04168e-07	0.000209392	3503	153	613	15
A	PS00771	9	4	20.277	1	0	0	234	0	54	0
A	PS00772	8	4	21.481	1	0	0	234	0	54	0
A	PS00773	23.5	4	25.1698	0	0	0.00328153	3325	520	399	40
A	PS00774	11	4	20.8286	0	0	0.00213239	3442	171	412	12
A	PS00775	18	4	20.2972	0.00248122	0.157724	5.79017e-06	8609	50	1557	7
A	PS00776	11	4	19.4015	0.433785	0.147026	0.000183132	1448	11	189	1
A	PS00777	12	4	18.7729	0.365811	2.00054e-06	2.38448e-05	1304	103	175	10
A	PS00778	17	4	16.0133	0	0	2.47706e-05	2522	156	411	22
A	PS00779	13	4	33.4639	0	0	2.50662e-05	513	63	35	4
A	PS00780	14	4	26.9616	3.00701e-08	0.00181665	0	513	5	35	0
A	PS00781	12	4	23.5604	0	3.78878e-08	4.7821e-05	22700	318	3619	36
A	PS00782	16	4	20.4745	0.000420353	0	3.34692e-05	3323	446	487	59
A	PS00783	23.5	4	20.4434	0.407009	0	3.74875e-06	6820	719	1276	137
A	PS00784	20.5	4	19.6247	1.03691e-06	0	1.11088e-06	2968	518	433	80
A	PS00785	13	4	18.3029	0.0481913	0.294015	3.50017e-05	2460	14	437	1
A	PS00786	12	4	20.5001	0.108826	0.594539	7.43745e-05	2619	76	469	16
A	PS00787	16	4	24.923	0	0	2.11483e-07	25787	720	4513	119
A	PS00788	17	4	20.277	0	0	2.8764e-07	24196	3146	4366	645
A	PS00789	17	4	20.3335	0	0	3.62328e-07	22666	1875	3862	351
A	PS00790	21	4	32.8116	4.66308e-08	0	6.88164e-06	7286	225	618	22
A	PS00791	21.5	4	31.2667	0	0	5.0585e-06	7694	152	652	11
A	PS00792	16	4	24.8821	0.000161933	0.00541582	0	3981	12	686	0
A	PS00793	14	4	21.5863	0	0	0.0006087	3502	160	588	17
A	PS00794	12	4	19.6247	0.00166717	0.0633277	0	718	7	121	0
A	PS00796	11	4	27.9832	9.37331e-08	0	0.000419896	10087	355	1173	39
A	PS00797	20	4	51.7668	0	2.80747e-09	0	9967	19	1165	0
A	PS00798	18	4	23.6012	0	0	5.73924e-05	6646	459	804	47
A	PS00799	14	4	20.9701	1	0	0	555	0	28	0
A	PS00800	20	4	18.3468	0.000583944	0.000653094	5.55905e-06	4112	48	746	2
A	PS00801	20.5	4	19.6122	0.00568044	0	5.87034e-07	40202	962	6846	176
A	PS00802	17	4	20.356	0.00521687	0	2.18245e-06	41272	1176	6957	198
A	PS00803	16	4	24.5175	0.278921	0.0267466	0.000685642	3650	60	329	5
A	PS00804	9	4	20.5001	0.00279983	0.00181665	0	3650	5	325	0
A	PS00805	13	4	21.3632	2.82587e-05	2.35624e-09	6.60592e-05	3371	93	301	7
A	PS00806	12	4	19.1138	0	0.000125044	5.96907e-06	5365	100	1041	6
A	PS00808	20	4	30.6913	1.98288e-07	3.03753e-08	1.5351e-05	10477	1035	2112	212
A	PS00809	9	4	17.8611	0.00675428	8.39892e-08	3.08178e-05	11367	685	2202	125
A	PS00810	11	4	18.4728	4.39622e-07	0	2.70729e-05	10043	364	1965	48
A	PS00811	23	4	40.6593	0.000694287	0.012858	0.00381404	1142	140	189	25
A	PS00812	19	4	29.4873	0.318433	0.0158181	0.000245945	907	83	164	10
A	PS00813	24	4	32.5884	3.72451e-07	7.74583e-07	0.000772139	1644	125	278	5
A	PS00814	11	4	19.1784	0	0	3.89669e-05	840	86	133	3
A	PS00815	17	4	17.3325	0	5.44404e-09	3.22458e-05	27404	678	5001	98
A	PS00816	14	4	18.7729	3.97242e-05	0	1.04526e-05	27584	958	4935	167
A	PS00817	28	4	20.5001	0.000661392	0	0	979	114	50	0
A	PS00818	17	4	17.5044	0	0	1.03419e-05	2078	175	492	6
A	PS00819	15	4	19.5069	7.99393e-09	8.74728e-07	2.50016e-05	1617	238	361	30
A	PS00820	11.5	4	17.7921	1	0	0	1422	0	218	0
A	PS00821	16	4	22.3564	0.00026018	0.00422346	0	459	20	41	0
A	PS00822	7	4	20.9701	1	0	0	459	0	41	0
A	PS00823	8	4	20.3823	1	0	0	1030	0	191	0
A	PS00824	9	4	21.3632	1	0	0	2480	0	181	0
A	PS00825	12	4	24.0067	0	0	0.000483103	2704	158	189	9
A	PS00826	8	4	23.2727	1	0	0	1727	0	212	0
A	PS00827	28.5	4	75.8096	1	0	0	1632	0	206	0
A	PS00828	26.5	4	21.0518	0	4.71903e-05	3.20865e-06	945	308	133	53
A	PS00829	31.5	4	23.6658	0.000123187	1.23828e-06	1.64372e-06	5053	1108	1017	246
A	PS00830	17	4	20.7878	0.00908868	0.0096038	1.80139e-06	4075	458	755	96
A	PS00831	15	4	21.1933	0	0	4.10097e-07	5757	273	769	32
A	PS00832	20	4	29.8804	0	4.87058e-09	0	1691	36	125	0
A	PS00833	11	4	28.571	0	0.0247853	6.82429e-05	1971	49	146	5
A	PS00834	10	4	20.9701	0.000343389	0.00181665	0	465	5	73	0
A	PS00835	17	4	43.6551	0.0033417	0.000404975	0.000208853	465	46	73	3
A	PS00836	27.5	4	36.9059	8.10345e-05	1.33052e-06	9.00997e-05	2692	106	506	8
A	PS00837	26	4	34.1978	1.13529e-07	0	0.000122849	2642	286	501	38
A	PS00838	26.5	4	20.6055	1.04223e-07	0.00330089	0.000273727	568	55	84	7
A	PS00839	15	4	25.6161	9.00409e-09	0	2.98615e-06	6822	272	729	26
A	PS00840	33.5	4	22.1741	0.00273743	0	1.79923e-06	8915	278	999	29
A	PS00841	15	4	22.3485	2.81238e-05	0.0406507	3.27301e-05	9096	69	1366	7
A	PS00842	15	4	28.0886	0	0	1.37065e-05	6970	522	1035	76
A	PS00843	12	4	19.8227	1.55091e-06	0.0671169	2.18354e-07	19117	129	3738	25
A	PS00844	30.5	4	25.2668	0.0647069	5.44823e-06	4.36792e-07	18454	735	3548	130
A	PS00845	25.5	4	27.8699	0.0277219	5.17391e-05	6.37173e-05	6016	151	623	16
A	PS00846	19	4	17.0989	0.0165705	0.00123558	0.000744807	178	44	33	3
A	PS00847	9	4	19.2192	1.83447e-05	0.000642861	0	9748	10	967	0
A	PS00848	23	4	22.3972	0	0	0	294	20	46	0
A	PS00850	9	4	16.1057	0.000810503	8.24389e-08	0.000114364	3149	127	443	16
A	PS00853	19	4	32.7707	0	0	8.47708e-06	3188	209	486	14
A	PS00854	48	4	23.4267	0	0	1.60348e-05	9831	2775	1133	399
A	PS00855	13	4	21.27	0	2.20503e-08	1.11788e-06	5826	439	1104	76
A	PS00856	18	4	20.7233	0.821039	0.0588148	4.39324e-05	13713	155	2439	31
A	PS00857	23	4	19.807	0.599886	0.513649	0.000287247	2714	85	498	17
A	PS00858	8	4	18.8907	1	0	0	3271	0	536	0
A	PS00859	16.5	4	20.9134	0.00121092	0.0785532	0	6746	20	1460	0
A	PS00860	11	4	20.0947	0	0	1.00007e-06	5707	238	1254	31
A	PS00861	13	4	38.9445	0	5.01208e-06	0	194	18	20	0
A	PS00862	35.5	4	19.1163	7.63523e-07	0	0.000323481	1984	237	327	20
A	PS00863	15	4	36.8651	1	0	0	535	0	44	0
A	PS00864	20	4	50.4574	1	0	0	535	0	44	0
A	PS00865	9	4	18.1975	0	0	2.57654e-05	5971	38	404	1
A	PS00866	15	4	22.2795	0	0	5.57633e-06	38704	432	7635	51
A	PS00867	8	4	14.4599	0.0191696	0.00463661	4.5525e-05	44003	79	8383	8
A	PS00868	15	4	21.0267	0.129281	0.00232906	0.000127921	3844	87	657	9
A	PS00869	23	4	24.8821	5.52362e-05	0.00169855	0.00109781	1427	28	118	2
A	PS00870	13	4	21.7686	0.00109734	0.208599	2.49259e-05	19784	707	4421	160
A	PS00871	19	4	27.0308	0.00270876	0.351572	3.5423e-06	18957	331	4315	72
A	PS00872	26.5	4	25.5392	0.0244272	0.192892	3.5885e-05	1739	44	351	6
A	PS00873	16	4	32.8116	0.680731	0.709145	0.00056705	598	26	109	5
A	PS00874	29	4	22.2795	1.38752e-08	3.48506e-09	0.00013291	1193	87	153	9
A	PS00875	34.5	4	34.9067	0.0368445	0.131689	2.55996e-05	2716	42	406	4
A	PS00876	11	4	25.5753	0.00065177	0.000208241	0.000960095	439	21	34	2
A	PS00877	14	4	22.8027	0.0007245	0.0185661	0	439	10	34	0
A	PS00878	19	4	16.288	0	0	4.87705e-05	9856	428	1776	54
A	PS00879	16	4	18.7266	9.68455e-05	0.0390909	0.000117366	11119	185	2056	38
A	PS00880	19	4	26.0092	0.00494299	7.7564e-07	6.278e-05	2176	148	228	16
A	PS00882	18	4	26.8483	0.0400399	1.35552e-06	0.000329084	368	27	29	2
A	PS00883	18	4	22.5308	0.00265066	3.16336e-06	0	368	14	29	0
A	PS00884	11	4	21.8864	0	0	0	686	33	49	0
A	PS00885	19	4	22.2588	0	0	1.68709e-07	32958	1291	7388	186
A	PS00886	11	4	16.5881	3.05946e-06	2.67794e-07	2.82676e-07	40200	611	6776	100
A	PS00887	12	4	26.3738	5.99517e-09	1.10516e-07	2.75064e-07	40066	686	6792	133
A	PS00888	17	4	17.5176	0.0474003	0.000131378	0.000145491	9423	82	1512	12
A	PS00889	21	4	21.2578	0	1.9469e-07	0.000277852	8405	701	1337	122
A	PS00892	19	4	18.9064	2.17428e-08	5.57479e-09	0.000169777	2621	165	379	22
A	PS00893	22	4	21.0267	6.83931e-08	2.15783e-07	4.14552e-05	11337	1500	2560	326
A	PS00894	34.5	4	20.616	0.000484917	7.29039e-07	1.69511e-06	2508	265	467	29
A	PS00895	14	4	22.5026	1.29152e-05	0.00336129	0.00021901	2314	61	514	3
A	PS00896	15	4	31.3199	1	0	0	376	0	53	0
A	PS00897	15	4	29.0819	0.000371124	0.000236131	0	376	13	53	0
A	PS00898	12	4	23.4189	1.73783e-05	1.38005e-06	0	285	10	38	0
A	PS00899	14	4	26.2968	0.000133365	0.00010186	0	280	29	38	0
A	PS00900	12	4	23.3135	8.65875e-08	0.00043985	0	3457	6	437	0
A	PS00901	19.5	4	22.8672	5.92023e-06	8.6268e-05	0.000152517	6026	197	1061	34
A	PS00902	18	4	20.6621	0	0	6.38644e-06	22997	1571	3676	291
A	PS00903	44	4	20.3178	0	0	2.62278e-06	8872	1412	1825	280
A	PS00905	14	4	25.932	0	0.0401859	3.16041e-07	23900	1356	4501	311
A	PS00906	10	4	23.0416	0	0.00134661	7.21981e-06	19692	582	3378	118
A	PS00907	17.5	4	24.5175	0.0383474	0	4.88863e-06	19675	1079	3395	187
A	PS00908	26	4	33.6746	2.77462e-09	0	1.07693e-06	4636	419	471	29
A	PS00909	32	4	19.4015	0	0	0.000171316	3631	222	505	10
A	PS00910	30	4	30.039	0.00340804	0.00803267	0.000805042	590	22	128	1
A	PS00911	20	4	20.1512	0.00932728	3.32262e-05	1.95104e-06	19351	507	3275	93
A	PS00912	21	4	22.8388	6.51423e-06	0	5.83152e-07	18729	2102	3427	427
A	PS00913	28.5	4	20.3823	0.0323214	0.0197488	7.38436e-05	3695	289	717	57
A	PS00914	40.5	4	24.549	4.68975e-06	0	0.000495432	5838	562	908	83
A	PS00915	15	4	20.739	5.36048e-08	2.76975e-07	0.000129041	20529	116	1864	12
A	PS00916	21	4	22.0326	3.9562e-07	0	2.62167e-05	24187	310	2182	13
A	PS00917	11	4	20.5001	0.00620681	0.37782	2.66639e-05	3217	44	561	7
A	PS00918	8	4	19.8715	0	1.57537e-08	0.000321122	1442	81	163	8
A	PS00919	21	4	32.5239	0.000269615	5.49186e-08	9.43399e-05	1487	163	174	28
A	PS00920	16	4	21.2986	5.49833e-05	0.0309998	0.000356083	1447	64	285	11
A	PS00921	14	4	20.739	0	0	0.00073398	1415	74	274	2
A	PS00922	29	4	21.5012	0.0164414	0	2.21689e-06	8570	788	1446	115
A	PS00923	9.5	4	16.288	1.26776e-06	0.000327698	6.22837e-07	7874	725	1759	155
A	PS00924	11	4	17.6098	0	8.64497e-09	1.95323e-06	8159	29	1921	1
A	PS00925	10	4	24.7644	1	0	0	242	0	28	0
A	PS00926	14	4	30.8736	1	0	0	2762	0	396	0
A	PS00927	14	4	29.9573	0.00123487	0.0292909	0	5847	3	828	0
A	PS00928	10	4	21.7686	0	0	4.77489e-06	6349	182	981	8
A	PS00929	11	4	27.3546	0.000738017	0	0	1749	46	19	0
A	PS00930	16	4	43.5497	1	0	0	689	0	79	0
A	PS00931	17.5	4	20.7878	0.000303252	0.024055	3.10379e-05	1170	97	172	15
A	PS00932	27.5	4	22.5716	0.557628	0.013211	1.12704e-05	4946	255	780	46
A	PS00933	13	4	14.4728	0	0	5.09846e-06	22472	202	4494	25
A	PS00934	21.5	4	21.9253	0.15702	0.0493006	0.000124253	865	26	172	2
A	PS00935	15.5	4	20.7108	0.0017845	0.00505468	5.53716e-05	648	54	139	4
A	PS00936	27	4	18.2	0	0	3.96165e-07	4314	2432	651	293
A	PS00937	17	4	19.4015	0	0	1.52769e-07	16271	2711	2447	458
A	PS00938	14	4	20.338	0.0156089	0.0488492	5.63002e-07	3389	30	630	4
A	PS00939	27	4	27.3955	0.0101526	0	5.27973e-05	4022	654	388	59
A	PS00940	24.5	4	18.996	3.31842e-07	0.197897	8.46235e-06	471	66	28	13
A	PS00941	11	4	20.5931	0	2.05072e-06	0.000126415	16454	33	1781	2
A	PS00942	17	4	30.1035	0.178818	0.0319076	0.0028526	2064	53	370	5
A	PS00943	23	4	21.0755	0	0	3.29875e-07	24515	1059	3979	129
A	PS00944	19	4	39.6785	0.0637705	0.11161	0	214	2	26	0
A	PS00945	11	4	25.5753	1.03583e-05	0.00181665	0	102	5	15	0
A	PS00946	14	4	23.3781	0	0	0	764	174	42	0
A	PS00947	23	4	27.1847	0	0.0370955	0	788	23	43	0
A	PS00948	14	4	30.7558	0.539982	0.572407	0	809	2	60	0
A	PS00949	27.5	4	25.1698	0.141496	0.210758	7.93449e-05	549	29	77	5
A	PS00950	13	4	24.6998	0.00731888	0.0330547	0	1106	15	81	0
A	PS00951	18	4	29.4749	0.0122093	0.000880038	0.000270187	929	82	115	7
A	PS00952	10	4	27.8779	0	0	0	957	91	117	0
A	PS00953	36	4	28.3117	0.0535244	0.0276236	0.000594872	310	31	57	3
A	PS00954	14	4	18.7729	0.10412	0	3.02355e-06	11308	531	1882	89
A	PS00955	13	4	18.4852	0.000408789	0	5.35082e-07	11587	650	1907	84
A	PS00956	12	4	18.6596	0.0543897	0.00043985	0.00194132	384	22	25	1
A	PS00957	21	4	24.8209	0.00179893	0	3.55732e-07	27387	2682	4933	491
A	PS00958	17.5	4	20.6902	9.05218e-05	0	7.12534e-07	15010	1095	3049	210
A	PS00959	9	4	19.6892	0	0.00541582	1.30835e-05	9893	18	977	2
A	PS00960	21	4	40.8825	0.0724734	0.00181665	0	932	24	53	0
A	PS00961	9	4	21.1933	0.688647	0	0.00076949	238	90	17	4
A	PS00962	12	4	14.1681	0.000143743	0	4.24854e-07	28244	1256	4092	156
A	PS00963	25	4	20.3823	0.00546986	0	5.4648e-07	24746	2309	3264	303
A	PS00964	11	4	30.8736	1	0	0	1659	0	220	0
A	PS00965	9	4	20.9701	7.49501e-08	7.29106e-08	0	1657	12	273	0
A	PS00966	26	4	52.76	5.05759e-07	0.00039028	4.77471e-05	1545	147	263	28
A	PS00967	7	4	19.3607	1	0	0	219	0	34	0
A	PS00968	18	4	19.8227	0.0461115	3.86588e-05	0.000133406	283	66	8	1
A	PS00969	32	4	18.3029	0.0174326	0	0.000147703	268	214	16	6
A	PS00970	12	4	22.5796	0.119888	0.0292909	0	76	3	10	0
A	PS00971	14	4	26.2684	1	0	0	76	0	10	0
A	PS00972	15	4	19.1704	5.16225e-05	0	3.34194e-05	28416	386	3068	28
A	PS00973	19	4	21.0755	0.00518837	0	6.42125e-06	28027	638	3022	65
A	PS00974	13	4	18.4852	5.89925e-09	0.000221101	2.71415e-06	6115	175	1460	21
A	PS00975	9	4	21.481	1	0	0	1452	0	219	0
A	PS00976	7	4	17.9744	0.00444227	0.00738316	0	1416	8	209	0
A	PS00977	18	4	28.1656	0.680068	0.0387639	1.14253e-05	4323	281	806	50
A	PS00978	11	4	19.5838	6.91126e-08	0.00260176	0.000123447	3807	68	703	5
A	PS00979	19	4	33.6101	3.50576e-06	0	4.20099e-07	5387	192	565	7
A	PS00980	24.5	4	24.582	3.15521e-05	1.57101e-08	4.34323e-05	8061	104	735	9
A	PS00981	11	4	22.5026	0	0	4.98668e-06	6647	99	685	2
A	PS00982	21	4	31.2021	0.505757	1.4991e-08	8.07226e-05	1499	64	86	3
A	PS00983	46	4	21.8889	0.0030339	0	0.000899828	1218	228	101	31
A	PS00984	6	4	17.9744	1	0	0	164	0	12	0
A	PS00985	25	4	22.8672	0.391414	0.11161	0	36	2	2	0
A	PS00986	22	4	25.393	0.675986	0.391625	0	36	1	2	0
A	PS00987	11	4	26.9616	1	0	0	179	0	30	0
A	PS00988	8	4	20.9701	1	0	0	170	0	25	0
A	PS00989	11	4	17.2812	0.0336983	1.20076e-06	0.00022068	868	87	83	5
A	PS00990	21.5	4	29.1178	3.79359e-07	0	0	1598	51	113	0
A	PS00991	15	4	21.9918	0.00728153	0.00223868	0	1746	9	104	0
A	PS00992	17	4	40.1485	6.28009e-05	0	6.28146e-05	557	175	21	1
A	PS00993	21	4	20.8286	0.743649	2.81463e-06	6.82775e-05	725	165	98	19
A	PS00994	24	4	61.0417	0.0969674	0.000881903	4.11676e-05	3066	218	555	40
A	PS00995	9	4	17.2325	0.0865953	1.83128e-05	3.02057e-05	14056	79	1271	3
A	PS00996	9	4	24.0712	0	0.910364	0.000308233	536	65	36	14
A	PS00997	23	4	34.5625	2.29507e-05	0.00549277	0	200	11	17	0
A	PS00998	10	4	25.1698	0.0168304	0.0210325	0	195	11	16	0
A	PS00999	18	4	24.8821	0.0176631	0	0	288	52	12	0
A	PS01000	25	4	21.3268	0	0	0.000133854	590	41	96	2
A	PS01001	14	4	19.8715	0.00121501	0.00573018	0	637	22	105	0
A	PS01002	11	4	21.6917	7.4768e-05	0	0.000144462	1060	246	75	10
A	PS01003	24.5	4	20.9464	0.000915096	0	0.000234798	1032	125	81	3
A	PS01004	20	4	26.4916	0	0	6.85058e-06	2253	281	133	22
A	PS01005	10	4	19.1784	1.47127e-05	0.0100534	0.000232096	755	24	145	1
A	PS01006	11	4	20.9903	2.03136e-07	2.40626e-09	8.35758e-05	855	48	168	1
A	PS01007	25	4	22.2431	0.000177776	0	7.69517e-05	2056	198	185	10
A	PS01008	19.5	4	20.1637	0	0	2.99916e-07	24895	812	4491	74
A	PS01009	11	4	17.6098	1.44495e-06	7.53614e-06	0.000243658	3348	43	239	4
A	PS01010	12	4	17.3378	1.07395e-08	2.80541e-09	0	4205	70	291	0
A	PS01011	24.5	4	25.4245	0.255486	0.239536	0.000266008	1633	71	328	13
A	PS01012	16	4	22.7257	0.00075701	0.00364355	0.000670132	1780	31	344	2
A	PS01013	11.5	4	20.3178	1.60722e-06	0.00270793	0.000168634	6092	160	664	24
A	PS01014	10	4	19.4015	0	3.09848e-05	0	966	29	167	0
A	PS01015	16.5	4	21.7562	0	0	3.59437e-07	6350	886	881	115
A	PS01016	21	4	19.0526	0.000429507	0.00544704	4.12971e-07	19109	1296	3977	273
A	PS01017	16	4	22.8027	0	0	0	2676	25	335	0
A	PS01018	24	4	31.8953	0	0	0	2581	111	322	0
A	PS01021	25	4	44.1659	0.00381537	1.01668e-05	4.08184e-06	6182	83	953	7
A	PS01022	25	4	25.855	0	0	0.000225118	8057	480	1515	67
A	PS01023	13	4	18.9191	0.00373528	0.202956	0.000149799	6780	117	1436	24
A	PS01024	15	4	44.936	1	0	0	2828	0	403	0
A	PS01025	15	4	40.1485	0	6.00211e-06	0.000657367	2785	100	392	9
A	PS01026	18	4	21.5218	0.0444337	4.30728e-06	0.0011143	434	68	58	8
A	PS01027	10	4	23.2727	1	0	0	365	0	58	0
A	PS01028	30	4	21.0109	0	0	1.02237e-06	8009	266	1485	26
A	PS01029	18	4	29.5927	0.0156065	0.0113708	1.37207e-06	6060	30	1150	3
A	PS01030	23.5	4	21.8095	1.06994e-05	0.0220381	0.000107835	485	64	49	6
A	PS01032	9	4	18.2541	0	0	0.000472237	16205	193	3223	18
A	PS01034	11.5	4	18.0152	0.000217694	0.0619991	0	2504	6	391	0
A	PS01035	18	4	19.1784	0.00197717	0.395064	1.48053e-05	8126	180	1434	36
A	PS01036	15	4	18.3029	0.0967505	0.0283041	1.0824e-06	106842	583	20990	127
A	PS01037	18	4	16.6678	0.00193183	1.30531e-05	3.83944e-06	2724	86	485	11
A	PS01039	14	4	16.5677	1.35992e-05	0.00416931	1.07231e-05	2006	123	452	16
A	PS01040	22.5	4	19.5069	1.77775e-06	9.33228e-05	6.93148e-05	4127	127	921	11
A	PS01041	10	4	28.571	0	2.04085e-06	0	1165	73	149	0
A	PS01042	23.5	4	27.2901	0.00306986	0.127184	0.00044128	3247	183	678	32
A	PS01043	17	4	34.891	0.454966	0.391625	0	414	1	63	0
A	PS01044	16	4	21.5863	0	0	0.000363972	3443	149	595	3
A	PS01045	28	4	28.8995	0.00488533	0.00099473	1.92135e-05	4117	155	687	24
A	PS01046	9	4	21.7041	0	0	0.000153222	17769	327	3720	41
A	PS01047	30	4	16.2215	0.00734997	0.0253717	4.58072e-05	12963	538	3055	115
A	PS01048	10	4	18.7729	0	0	1.50085e-06	3005	325	464	19
A	PS01049	11	4	22.1617	0.00342114	0.000990839	3.63641e-05	1193	14	217	1
A	PS01050	11	4	22.3972	0.121942	0.485415	6.86524e-05	2337	36	440	7
A	PS01052	19.5	4	28.4941	0	0	1.50725e-05	1996	248	161	27
A	PS01053	22	4	20.8932	1.67964e-07	7.80263e-05	1.60307e-05	5614	492	958	100
A	PS01054	9	4	19.2429	0.732039	6.2042e-05	5.34419e-07	17494	239	3366	42
A	PS01055	30	4	41.1701	5.74913e-05	0	1.30351e-07	50742	1667	8505	287
A	PS01056	16	4	23.719	0	0	1.71702e-07	49305	1086	8500	168
A	PS01057	15	4	21.0267	0	1.67789e-06	9.18309e-07	9451	721	1923	118
A	PS01058	9	4	19.5838	0	0	1.18424e-06	8370	101	1765	7
A	PS01060	16	4	28.4295	0.19262	0.227647	5.85828e-05	1030	120	192	22
A	PS01061	13	4	23.2964	8.92564e-05	0.00103179	0	1018	15	182	0
A	PS01062	10	4	29.9573	0	0	0	755	21	109	0
A	PS01063	32	4	25.1776	0.85552	1.87228e-08	3.22168e-05	1320	223	165	29
A	PS01064	14	4	20.5254	0.00376495	3.48319e-07	6.14595e-07	7077	62	981	2
A	PS01065	21.5	4	21.3395	0	0	3.27159e-05	2806	130	528	9
A	PS01066	17.5	4	26.99	0.0965768	0.273715	0	5534	9	1082	0
A	PS01067	29	4	16.7216	0.733358	0.0556026	5.07302e-05	744	239	151	50
A	PS01068	46	4	38.1414	0.000484796	5.80896e-07	4.44764e-05	2304	354	368	51
A	PS01069	12	4	23.0904	0.184414	0.238446	0.000318079	410	36	63	6
A	PS01070	9	4	15.895	0	0	0.000585785	665	69	136	4
A	PS01071	44	4	24.1041	2.87118e-08	0	4.17599e-07	13272	2159	2750	396
A	PS01073	18	4	20.3178	0	0	0.000146371	1716	51	82	1
A	PS01074	15	4	28.101	0.00328637	8.7704e-06	0.000275322	6382	46	834	3
A	PS01075	12	4	19.807	0	0	4.29676e-07	15040	254	3073	33
A	PS01076	18	4	18.8907	0.00563732	0	1.14851e-06	14387	908	2893	176
A	PS01077	20.5	4	26.7384	1.00567e-06	0.286482	2.17311e-05	604	18	19	1
A	PS01078	14	4	22.6204	1.69369e-07	1.71139e-06	0	1200	36	212	0
A	PS01079	35	4	28.6764	0.0187719	0.26324	0.000160092	1098	61	172	9
A	PS01080	19.5	4	28.664	0	0	9.52745e-06	2847	167	509	1
A	PS01081	31	4	21.6473	0.000150072	0	1.12979e-06	5551	1053	489	123
A	PS01082	18	4	19.9769	0.248882	3.68433e-08	4.58546e-05	2952	119	164	5
A	PS01083	15	4	30.1805	3.13804e-06	0.000178984	0	768	9	179	0
A	PS01084	20	4	41.4702	0.0611398	0.261464	0	777	8	183	0
A	PS01085	14.5	4	21.7041	0.207582	0.572407	0	1620	2	337	0
A	PS01086	22.5	4	24.0712	1.255e-06	1.2132e-08	3.2843e-05	1665	38	332	2
A	PS01087	22.5	4	21.5863	2.83628e-05	0.00103179	0	688	15	126	0
A	PS01088	13	4	20.5001	1.90099e-07	1.69328e-08	0.000173434	1415	45	113	2
A	PS01089	12	4	22.6849	0.00250521	0.00181665	0	1415	5	113	0
A	PS01090	11	4	16.8112	0.0119492	0.206007	0.000914849	970	28	184	3
A	PS01091	17	4	23.1549	0.0789285	0.0349723	0.000235104	1616	92	327	18
A	PS01092	12	4	31.5668	0	0	0	1134	23	181	0
A	PS01093	15	4	36.8651	1	0	0	1134	0	181	0
A	PS01094	20.5	4	19.1784	0	0	0.000113699	2027	327	341	37
A	PS01095	9	4	16.8758	1	0	0	4617	0	617	0
A	PS01096	22.5	4	21.8095	7.23551e-07	0	7.21271e-06	4425	417	860	50
A	PS01098	11.5	4	19.1546	1.37724e-07	0	0.000650505	3279	89	451	5
A	PS01099	19	4	20.6055	0	1.2651e-05	0.000254194	1023	87	230	10
A	PS01100	17	4	48.848	0.00275391	1.13693e-07	0	729	42	68	0
A	PS01101	32	4	32.7219	0.16357	5.11616e-05	0.00108048	949	73	87	3
A	PS01102	25	4	17.7921	0.000639246	7.36258e-05	4.76665e-05	354	91	63	12
A	PS01103	15	4	17.6098	0.00082621	0.193486	0.000107579	1932	50	344	9
A	PS01104	15	4	25.6807	5.89939e-05	0	0.0012051	1613	156	124	4
A	PS01105	22	4	31.3844	1.03645e-08	0	0.000111232	331	67	3	1
A	PS01106	18	4	20.5285	3.40983e-05	0.000252949	0.000172697	875	49	67	5
A	PS01108	18.5	4	21.7041	0	0	5.66484e-07	5846	467	1031	24
A	PS01109	35	4	17.1916	0	0	2.08889e-07	15242	2696	2885	498
A	PS01110	14	4	21.1445	0.787988	0.665885	6.49081e-05	556	7	114	1
A	PS01111	15	4	24.6998	0.20519	0.0731103	0.000379438	490	159	96	26
A	PS01112	10	4	20.6055	1	0	0	236	0	36	0
A	PS01114	10	4	24.4767	0.238368	0.182972	0.000157876	500	27	82	3
A	PS01116	21	4	24.6998	0.00757324	0.0365436	3.46341e-05	2462	131	522	20
A	PS01117	35	4	21.943	4.57249e-05	0.0166577	2.61902e-06	1835	338	375	64
A	PS01119	39.5	4	49.6465	3.2784e-08	0.0124525	0.000552173	512	46	70	2
A	PS01120	14	4	23.4959	0.000638278	0	1.58263e-06	16406	378	2339	44
A	PS01121	14	4	16.4162	0	0	3.52595e-05	3820	133	239	6
A	PS01122	12	4	26.1507	0	0	2.50727e-05	4205	197	288	1
A	PS01123	25.5	4	30.1805	1.83867e-05	0.00738316	0	348	12	62	0
A	PS01125	27	4	21.7579	0.157065	0.0021074	2.61477e-06	5805	152	1011	22
A	PS01126	15.5	4	23.6658	0	0	2.25421e-07	25226	1333	3768	280
A	PS01127	11	4	21.0957	0.0176261	0	4.12741e-07	30822	799	4909	106
A	PS01128	27	4	21.951	0	0	2.6967e-07	12781	1221	2785	207
A	PS01129	15	4	23.3781	0.582653	0.737838	2.39587e-05	4495	205	1034	45
A	PS01130	22	4	26.8077	1.93754e-06	2.47458e-05	0.000288363	8105	153	993	25
A	PS01131	29	4	27.3467	0	0.00595731	2.30838e-07	16799	1903	3136	423
A	PS01132	13	4	20.8748	0	0	1.8949e-05	17860	1014	1256	57
A	PS01133	42	4	29.8158	0.450519	2.75006e-05	0.000147816	1097	120	101	9
A	PS01134	35	4	31.7899	0.00665251	9.332e-05	1.68612e-05	5263	492	1071	101
A	PS01135	22	4	41.1939	7.14714e-08	0	3.22627e-05	5820	471	1142	65
A	PS01136	20	4	21.8376	0.0767846	0.934772	5.13448e-06	6998	244	1552	58
A	PS01137	9	4	16.7988	0.075175	0.299781	0	525	3	104	0
A	PS01138	22.5	4	21.481	0.227373	0.000206862	0	109	41	3	0
A	PS01139	19.5	4	25.2752	0.000363861	8.82944e-06	3.2784e-05	748	100	165	12
A	PS01140	12	4	18.0798	0.974052	0.881015	0.00580981	222	6	31	1
A	PS01141	27	4	25.7984	0.00644487	0.00215531	0.000160281	344	33	55	1
A	PS01142	23	4	20.9701	0.0511882	0.00738316	0	150	12	9	0
A	PS01143	24	4	17.8974	0.0568372	0	1.06859e-06	2636	733	408	94
A	PS01144	15	4	18.996	0	0	2.98594e-05	793	88	93	2
A	PS01145	14	4	19.4015	0	1.98093e-07	0	553	16	35	0
A	PS01148	25	4	17.6743	0.0155049	0.341565	1.32165e-05	850	250	161	55
A	PS01149	15	4	26.333	0.667659	0.441536	3.23568e-05	1536	13	269	1
A	PS01150	17	4	29.9981	0.0676432	0.0237441	8.12144e-07	9924	13	1592	1
A	PS01151	11	4	19.4581	4.59496e-05	0.0232348	5.70207e-05	3836	55	701	5
A	PS01152	18	4	22.9726	0	0	2.41005e-06	3030	358	631	42
A	PS01153	12	4	26.7793	4.89042e-09	0.0219689	3.19135e-06	9245	345	1828	65
A	PS01154	31.5	4	21.6147	0.00389123	0.00710685	0.000111731	684	146	96	27
A	PS01155	29.5	4	25.6964	0.597307	0	0.00039471	4306	513	411	44
A	PS01157	8	4	23.9659	1	0	0	284	0	52	0
A	PS01158	15	4	21.8095	1.29008e-05	8.64468e-07	0.00618195	630	58	64	1
A	PS01159	25.5	4	14.4297	0	0	1.90281e-05	22379	291	2318	15
A	PS01160	42	4	42.4919	0	0	0	2462	258	197	0
A	PS01161	18.5	4	21.2986	0	0	3.55817e-06	7079	238	1418	26
A	PS01162	22	4	23.4834	1.59335e-05	4.21185e-06	0.000134352	2569	274	380	33
A	PS01163	18	4	45.4876	0.124648	0.129003	0	1555	9	218	0
A	PS01164	14	4	17.2812	0.00745517	0.0677673	0	2977	15	318	0
A	PS01165	14	4	17.9744	0.0860755	6.54431e-06	7.64223e-05	2985	73	312	3
A	PS01166	13	4	21.2986	0	0	8.55056e-08	79476	908	17772	122
A	PS01167	23	4	21.9272	0	0	3.28602e-07	11952	1664	2101	323
A	PS01168	33	4	28.6764	0.176089	3.48608e-05	0.000321718	285	111	35	14
A	PS01169	23	4	19.1014	2.11556e-09	0.00247656	2.96517e-07	4997	94	793	8
A	PS01170	19.5	4	34.5625	1.2928e-05	5.33625e-09	0	509	38	25	0
A	PS01171	26.5	4	21.0755	0.0049755	0.0664422	0.000956707	578	45	93	5
A	PS01172	12	4	19.5838	1	0	0	341	0	7	0
A	PS01173	16.5	4	21.5455	0	6.48401e-06	9.92782e-05	3052	80	559	2
A	PS01174	13	4	25.393	0.00102034	1.22012e-06	3.63808e-05	4216	346	808	63
A	PS01175	25.5	4	34.157	0	0	2.84106e-06	9586	284	1902	37
A	PS01176	23	4	21.8095	0	0	1.2685e-07	72290	560	15690	49
A	PS01177	34	4	20.8286	0.486095	3.522e-09	5.38125e-05	6115	182	461	16
A	PS01181	13	4	21.7041	9.22374e-08	0	7.96034e-07	3538	633	455	88
A	PS01182	13	4	26.4916	0.00030915	0.0043073	0	7597	38	1096	0
A	PS01183	16	4	18.7729	1.92022e-06	0	8.65244e-07	9267	145	1558	14
A	PS01184	15	4	20.6621	0.000744155	0.00605038	6.50832e-07	8202	35	1374	3
A	PS01185	38	4	20.277	8.00854e-05	0	0.000415542	6484	115	694	13
A	PS01186	14	4	13.1869	0	0	2.75391e-06	121309	957	13322	60
A	PS01187	29.5	4	21.4164	0	0	3.66761e-06	57645	889	6542	91
A	PS01188	9	4	19.6892	1	0	0	1284	0	90	0
A	PS01189	19	4	21.5863	2.94472e-05	0	0	662	120	21	0
A	PS01190	11	4	23.4959	5.8779e-06	9.06376e-08	0	606	23	37	0
A	PS01191	13	4	19.7946	0	0	1.29695e-05	3055	171	241	3
A	PS01192	14	4	18.9315	0	0	6.48229e-05	4897	198	542	11
A	PS01193	20.5	4	21.7686	0.0338524	0.000183649	6.80819e-05	1435	103	129	13
A	PS01194	24	4	37.0678	0	0	4.0722e-05	1605	281	152	29
A	PS01195	14	4	19.3891	0.000263579	0	2.02253e-07	9844	871	1698	140
A	PS01196	11	4	18.3029	0	0.109248	3.23516e-07	10096	265	1755	54
A	PS01199	19.5	4	20.0554	0.000109022	0	4.71672e-07	25602	413	3932	38
A	PS01200	14	4	36.8651	0.000307394	0.0455408	0.000204103	3682	131	576	24
A	PS01201	16	4	36.6828	0	0	0.00049943	2962	332	468	45
A	PS01202	17	4	25.1698	0.0278159	0.00326597	2.00825e-05	3743	32	501	4
A	PS01203	20	4	41.0002	1	0	0	872	0	49	0
A	PS01204	7	4	17.9744	1	0	0	4202	0	510	0
A	PS01206	21	4	19.535	0	0	0.00078763	4768	89	529	2
A	PS01207	24	4	28.7942	0.00037878	5.084e-05	0	2172	25	331	0
A	PS01208	47.5	4	27.067	0.000372439	0	8.34695e-06	18277	410	1459	52
A	PS01209	25	4	21.874	9.90737e-07	0	1.26345e-05	21398	264	2125	28
A	PS01210	8	4	21.8864	0	0	0	1166	122	146	0
A	PS01211	15	4	23.6012	0.00213222	0.00888689	0	932	10	183	0
A	PS01212	27	4	40.7771	1.48344e-06	0	0	2155	80	263	0
A	PS01213	23	4	22.6849	0.0488948	0.0619991	0.000803448	304	42	46	6
A	PS01214	10	4	25.3522	0.0588693	0.0113708	0.000916598	1188	30	178	2
A	PS01215	17	4	34.6033	0.00259385	0.0100534	0	2882	6	650	0
A	PS01216	29	4	36.9059	0.000146882	0.00139286	9.01789e-05	4537	195	545	26
A	PS01217	25.5	4	26.5969	2.22745e-06	0	7.60983e-07	27367	1653	5625	306
A	PS01218	20	4	21.5908	0.000377481	0.00103179	7.34021e-05	1249	40	258	4
A	PS01219	26	4	28.3117	1.90882e-07	2.30083e-09	0.00148544	5631	327	946	50
A	PS01220	23	4	23.1957	0	0	0.000110686	959	76	154	4
A	PS01221	27	4	21.7686	0	0	0.00017694	946	138	122	8
A	PS01222	17	4	22.2795	0	0	0	1047	119	119	0
A	PS01223	22	4	24.992	0	0	1.33054e-06	33394	1504	6014	174
A	PS01224	17	4	23.4628	3.218e-07	7.93186e-05	6.41787e-07	13885	1085	2587	208
A	PS01226	16	4	33.1762	0.00241066	0.000237239	0.00179692	1880	47	109	1
A	PS01227	21	4	22.3972	1.14729e-07	2.852e-06	0.000600536	980	80	179	8
A	PS01228	12	4	19.9281	0	0	3.29865e-06	2037	149	373	8
A	PS01229	23	4	23.6658	0	0	2.3168e-06	2221	240	397	24
A	PS01230	32	4	23.8889	0	0	3.16197e-07	19542	1263	3417	176
A	PS01231	11	4	19.7174	0	0	1.00277e-06	17663	118	2867	10
A	PS01232	16	4	24.4767	0.017777	0.0417846	1.79383e-06	5588	112	910	21
A	PS01233	16	4	31.5668	0	0	4.13208e-06	11123	176	1569	9
A	PS01234	15	4	21.0267	0.00795667	5.55171e-09	6.70701e-07	29213	543	5911	90
A	PS01235	19	4	44.1013	0.140537	1.53204e-07	5.76129e-06	9164	1333	1657	254
A	PS01236	11	4	25.393	0.249546	0.377439	5.47177e-06	4404	107	1005	22
A	PS01237	33	4	44.9768	0.0162225	0.0539197	4.78407e-05	4331	195	861	37
A	PS01238	16	4	22.9081	2.15991e-07	0	4.44861e-05	5618	156	570	15
A	PS01239	15	4	29.4873	0.169681	0.572407	0	492	2	88	0
A	PS01240	42	4	30.3912	0.543533	0.0133447	5.71736e-05	2601	456	465	91
A	PS01241	46	4	20.277	0	0	2.46977e-06	8894	808	813	77
A	PS01242	27	4	22.9726	0	0	4.39837e-07	10011	474	1407	36
A	PS01243	31	4	29.7105	0.11338	4.10612e-07	0.000725996	964	176	126	18
A	PS01244	14	4	17.9256	0	0	9.31907e-07	36390	674	7450	71
A	PS01245	12	4	26.4916	0.223041	0.152882	0.000228941	884	22	71	3
A	PS01246	35	4	26.0373	0.272458	0.0446077	3.54683e-05	1514	58	278	7
A	PS01247	11	4	23.7835	0	0	1.13279e-06	3731	231	624	20
A	PS01248	30	4	19.8715	5.13294e-08	0	5.81718e-06	23097	376	2359	20
A	PS01249	43	4	20.1592	0.0713911	0	6.04891e-06	1348	667	187	88
A	PS01250	18	4	21.2986	2.18157e-07	0	0	275	32	46	0
A	PS01251	24	4	23.1549	0.135742	0.616052	3.38491e-05	2185	234	397	52
A	PS01252	40.5	4	32.8761	0.000378127	4.71113e-06	0.000584437	666	91	111	9
A	PS01253	37.5	4	18.0798	1.95141e-05	0.00105811	3.56701e-05	3129	75	312	8
A	PS01254	119	4	28.571	2.82548e-05	0	3.4722e-05	1232	284	90	23
A	PS01255	10	4	20.277	3.74091e-05	1.08775e-05	0	1336	11	95	0
A	PS01256	27	4	27.1078	7.9502e-05	1.37686e-07	6.80999e-05	5961	199	683	28
A	PS01257	21.5	4	34.891	9.90465e-05	0	0.00022099	3065	591	234	36
A	PS01258	12	4	16.5111	0.0125445	0.200193	1.28606e-05	2710	61	457	9
A	PS01259	15	4	20.8932	5.07117e-07	0	6.09402e-05	2615	174	382	16
A	PS01260	21	4	47.7902	0	1.26403e-08	0	1275	30	216	0
A	PS01261	12	4	23.9659	4.68038e-07	0.000236131	0	10519	13	1998	0
A	PS01262	23	4	24.9875	0.00014382	0.000632574	0.000664999	402	94	41	13
A	PS01263	37.5	4	26.9616	0.00598527	2.00455e-07	3.31134e-05	746	123	125	13
A	PS01264	19	4	20.8932	0	0	5.05032e-05	7559	260	1355	18
A	PS01265	12	4	24.0712	0.00184116	0.000513593	2.9752e-05	1091	98	172	7
A	PS01266	8	4	20.0947	0.0648303	0.299781	0	26461	3	5134	0
A	PS01267	20	4	23.6012	0.081232	0.838399	0.000136401	375	13	48	2
A	PS01268	14	4	21.8095	5.76515e-06	0.000205423	1.00773e-06	6814	200	1173	23
A	PS01269	25	4	29.5519	0.00210501	0.0225835	0	130	7	28	0
A	PS01270	29	4	36.6579	0	0	0.000469561	1920	120	377	8
A	PS01271	17	4	20.6055	4.1974e-06	0	0.00063224	2372	136	243	3
A	PS01272	18	4	35.5196	1.08857e-07	4.02172e-06	1.63741e-06	7924	474	1786	84
A	PS01273	16	4	23.1957	7.78071e-05	0.0104847	0	1596	33	289	0
A	PS01274	9	4	22.1096	0.0102096	0.00738316	0	1510	4	306	0
A	PS01275	20	4	19.807	0.3573	5.41069e-06	3.9561e-07	8912	1281	1815	253
A	PS01276	19	4	26.4916	0.0346145	0.303053	5.79404e-05	550	25	99	3
A	PS01277	13.5	4	22.9081	0	0	4.52933e-07	11334	1020	1750	155
A	PS01278	21	4	23.2727	0	0	5.00788e-07	37274	432	6041	70
A	PS01279	16	4	21.5455	8.62396e-06	0	2.38889e-06	7495	668	1185	89
A	PS01280	15	4	26.5969	0.000915317	0.0376662	3.3562e-07	35895	36	7994	4
A	PS01281	24	4	39.8404	0	0	2.67199e-07	43353	4434	9762	892
A	PS01282	66	4	32.5884	0.00264329	0	0.000107607	3685	486	281	55
A	PS01283	19.5	4	25.786	6.55921e-05	0.678003	3.82955e-05	7724	81	1407	17
A	PS01284	11	4	20.2	1.68891e-08	0.0343708	0	2001	17	175	0
A	PS01285	32	4	21.1163	2.59917e-06	0	3.45356e-06	11639	425	1048	18
A	PS01286	18	4	18.1975	2.57563e-06	0	0	11155	90	1007	0
A	PS01287	11	4	19.1784	0	0	1.20732e-05	3057	42	703	2
A	PS01288	30	4	40.084	0.00849092	1.06537e-07	0.000174059	2715	188	402	25
A	PS01289	17	4	41.9403	0	1.81699e-07	0.000162154	3160	90	476	8
A	PS01290	17	4	32.7707	0.000485045	0.00129764	0.00132548	161	28	23	1
A	PS01291	13	4	20.7878	0.000562292	0	0.000296116	1219	76	85	2
A	PS01292	29	4	34.7856	2.65358e-06	0.00393231	0	753	17	92	0
A	PS01293	21	4	30.1805	6.08574e-05	0.00469238	1.02686e-05	1250	156	221	27
A	PS01295	8	4	17.3866	0.000180623	0	1.96257e-07	15124	689	2469	112
A	PS01296	12	4	26.3738	8.53489e-05	0.00684581	0.000108168	1188	43	214	2
A	PS01297	15	4	28.571	0	0	0	363	30	27	0
A	PS01298	18	4	22.6849	0	0	2.68404e-07	17728	1367	3206	223
A	PS01299	28	4	37.1936	0	0	0	1434	24	259	0
A	PS01300	23	4	18.6675	0	0	4.53843e-07	9578	388	1813	57
A	PS01302	6	4	17.2812	1	0	0	8273	0	1294	0
A	PS01303	10	4	20.277	0	0	0	2901	60	393	0
A	PS01304	14	4	28.1656	0.0157249	0.416615	0.00067052	1813	38	356	6
A	PS01305	12	4	17.4511	0.0377222	0.0040226	4.42299e-06	8633	46	1231	7
A	PS01306	11	4	18.6551	0.00119617	4.92935e-05	8.07656e-07	8463	77	1364	10
A	PS01307	18	4	18.5498	0.476971	0.42296	5.02239e-05	875	61	192	11
A	PS01309	16	4	21.0518	0.00475649	0.000276068	0.000103084	391	98	69	16
A	PS01310	14	4	18.4207	0.47534	0.391625	0	512	1	46	0
A	PS01311	13	4	21.9918	0	0	4.96942e-07	11120	252	2050	27
A	PS01312	16	4	36.1719	0.00406069	0	2.71708e-07	57551	1526	10007	292
A	PS01313	16	4	25.4575	0	0	1.66394e-07	8521	185	1242	17
A	PS01314	19	4	23.6658	0.149888	0.391625	0	129	1	20	0
A	PS01315	27	4	42.621	0	0	6.03996e-05	1883	83	407	1
A	PS01316	22	4	23.4834	0.841554	0	6.67747e-07	12773	1656	2097	262
A	PS01317	13	4	22.8027	0.00220515	0	2.11649e-07	9091	973	1523	174
A	PS01318	12	4	24.4767	0.619701	0.801252	0.00013562	550	27	100	5
A	PS01319	22.5	4	16.2215	5.11739e-07	0	3.91094e-07	6722	500	1320	76
A	PS01320	18	4	26.2684	0.000682604	0.00754808	0	117	21	23	0
A	PS01321	36.5	4	29.2926	0	0	2.60091e-07	11970	3778	1792	522
A	PS01322	9	4	19.8715	0.0437227	0.0292909	0	924	3	122	0
A	PS01324	32	4	26.2968	0.014068	0.00164948	0.000127834	1077	117	196	11
A	PS01325	8	4	23.2727	0.094321	0.00202917	7.03911e-05	1361	17	145	1
A	PS01326	15	4	22.3972	5.10996e-06	0	3.86745e-07	10788	723	1676	114
A	PS01327	14	4	30.8499	6.64583e-06	0.148954	7.12708e-07	5308	432	1045	88
A	PS01328	18	4	22.8027	0.000813366	8.05317e-05	0.000136762	181	25	35	1
A	PS01329	18	4	31.6721	0.00527857	0.00738316	0	278	4	42	0
A	PS01330	14	4	23.4834	0	0	8.19377e-07	5696	132	1101	7
A	PS01331	13	4	18.3674	2.79393e-05	2.30926e-05	3.27859e-07	8150	514	1896	92
A	PS01332	19	4	20.8932	0	0	1.15032e-06	1973	138	283	6
A	PS01333	17	4	20.6055	0.000155741	0.0249523	4.22941e-06	3140	346	671	64
A	PS01334	15	4	24.0067	0	0	4.66668e-06	3448	338	808	40
A	PS01335	8.5	4	21.481	1	0	0	3205	0	434	0
A	PS01336	11	4	26.6615	1.43706e-07	0	0	1969	40	147	0
A	PS01337	9	4	20.3823	0.176131	0.0718978	0.000351706	333	24	29	1
A	PS01339	15	4	32.4831	0.127682	0.391625	0	463	1	58	0
A	PS01340	15	4	22.8027	3.85707e-06	9.54377e-05	0.00047159	497	39	90	1
A	PS01344	15	4	21.5908	0	0	2.15123e-06	1879	295	216	7
A	PS01345	10	4	28.571	1	0	0	1167	0	174	0
A	PS01346	16	4	15.3353	2.90665e-06	0	1.03543e-05	5402	121	712	5
A	PS01347	13	4	20.1592	0.476521	4.8931e-09	4.04941e-07	19728	282	3339	43
A	PS01348	12	4	20.7878	0	0	1.77957e-07	23163	699	4093	71
A	PS01349	9	4	24.0712	0.157206	0.0225835	2.12939e-05	511	56	102	8
A	PS01350	16	4	23.6658	2.51844e-06	0	3.06729e-07	13093	1621	1932	207
A	PS01351	106	4	20.277	3.79439e-09	0	0.000158889	13873	1949	2019	208
A	PS01352	79	4	26.4667	0.0109522	1.03665e-05	2.95982e-05	3198	295	380	40
A	PS01353	55.5	4	20.5001	0	0	0.000123932	3450	296	214	9
A	PS01354	41.5	4	38.1744	0	0	0	2380	94	172	0
A	PS01355	36.5	4	19.6892	0	2.32977e-05	0.000184232	2676	131	152	18
A	PS01356	32	4	21.1933	0	0	0	848	78	125	0
A	PS01357	27.5	4	21.9712	3.89395e-05	4.08944e-08	4.13915e-05	18500	127	1828	12
A	PS01358	21	4	17.9744	0	0	3.65434e-05	13411	262	1331	7
A	PS01359	73.5	4	27.3183	0	0	6.73008e-05	52403	1789	6202	222
A	PS01360	43	4	24.4767	7.87107e-08	0	1.03223e-05	11223	525	1374	73
A	PS01361	37	4	29.2642	6.84807e-07	0	1.045e-05	1919	75	297	1
A	PS40000	31	4	23.9659	0.000830286	0	3.82881e-05	3282	167	493	19
A	PS60000	42.5	4	24.9875	0.00108785	0.273715	0	187	9	21	0
A	PS60001	8	4	18.4852	1	0	0	7095	0	778	0
A	PS60002	7	4	20.9701	1	0	0	2846	0	375	0
A	PS60003	19	4	23.2727	0.621308	2.08502e-06	6.64998e-05	2846	122	375	13
A	PS60004	26.5	4	28.0416	0.614091	0.0883571	0.000222075	236	30	14	2
A	PS60005	26.5	4	28.4532	0.468908	0.391625	0	32	1	0	0
A	PS60008	10	4	23.4959	1	0	0	33	0	0	0
A	PS60009	10	4	24.9875	1	0	0	77	0	4	0
A	PS60010	28.5	4	42.8565	1	0	0	0	0	0	0
A	PS60011	29	4	27.9292	0.0714069	0.437805	0	50	7	6	0
A	PS60013	18.5	4	42.0802	0.634822	0.391625	0	4	1	0	0
A	PS60014	12.5	4	19.1014	0.000494292	0.000105276	0	65	7	7	0
A	PS60015	31.5	4	27.7601	0.0641804	0.000299345	0	64	21	6	0
A	PS60016	8	4	23.2727	1	0	0	36	0	5	0
A	PS60017	8	4	19.5838	1	0	0	22	0	0	0
A	PS60018	42.5	4	38.9445	0.623421	0.572407	0	6	2	0	0
A	PS60019	30.5	4	24.5301	0.329506	0.437805	0	42	7	6	0
A	PS60020	30.5	4	24.2736	1	0	0	0	0	0	0
A	PS60021	27	4	24.1225	0	0	0	681	83	96	0
A	PS60022	36.5	4	29.8804	0.186785	0.0292909	0	447	3	10	0
A	PS60023	11	4	25.5753	1	0	0	3	0	0	0
A	PS60024	41.5	4	29.9573	0	0	9.95936e-06	973	366	116	4
A	PS60025	14.5	4	25.2724	1	0	0	8	0	1	0
A	PS60026	37	4	26.9616	0.680016	0.572407	0	4	2	0	0
A	PS60028	30	4	20.9701	1	0	0	6	0	0	0
A	PS60029	27	4	19.0516	1	0	0	1253	0	68	0
A	PS60030	12	4	20.277	1	0	0	111	0	2	0
C	PS00001	4	2	5.4009	1	0	0	0	0	0	0
C	PS00004	4	2	6.90776	1	0	0	0	0	0	0
C	PS00005	3	2	4.60517	1	0	0	0	0	0	0
C	PS00006	4	2	4.60517	1	0	0	0	0	0	0
C	PS00007	8	2	7.6009	1	0	0	0	0	0	0
C	PS00008	6	2	4.84884	1	0	0	0	0	0	0
C	PS00009	4	2	7.6009	1	0	0	0	0	0	0
C	PS00010	12	2	13.5924	0	0	1.54891e-06	68630	3096	31277	1087
C	PS00011	26.5	2	16.9811	0.284507	0.695581	2.67121e-07	3525	418	1715	205
C	PS00012	16	2	14.963	0.577633	0.738883	1.00066e-05	4039	9	1490	4
C	PS00016	3	2	8.9872	1	0	0	0	0	0	0
C	PS00017	8	2	10.5966	1	0	0	0	0	0	0
C	PS00018	13	2	13.1972	0.000566822	1.04819e-06	2.62673e-07	18125	296	7990	106
C	PS00019	10	2	13.0967	0.33557	0.00804069	8.07609e-06	4372	82	1736	29
C	PS00020	24.5	2	25.2796	0.0219926	0.157299	0	4380	2	1764	0
C	PS00021	13.5	2	15.2018	0	0	8.04864e-08	7342	482	2950	106
C	PS00022	12	2	12.0855	0.0860853	0	5.0096e-07	99668	5112	44942	2253
C	PS00023	40	2	29.3695	0.771345	0.000549328	2.83283e-07	5529	536	2322	228
C	PS00024	15.5	2	14.8893	0.186472	0.317311	0	1901	1	863	0
C	PS00025	21.5	2	18.996	0.000425104	0.00092319	2.23918e-07	1154	328	577	134
C	PS00026	20	2	25.863	0.000933967	0	0.000801528	2056	586	628	145
C	PS00027	24	2	15.1944	0.389597	0	1.24911e-08	17139	683	5822	223
C	PS00028	23	2	12.8992	0	0	4.70376e-06	109568	11266	44571	4909
C	PS00029	22	2	11.9829	1	0	0	0	0	0	0
C	PS00031	28	2	25.7677	0	0.770398	1.29254e-06	18642	4696	8126	2338
C	PS00032	6	2	13.88	1	0	0	1666	0	424	0
C	PS00033	8	2	23.2727	1	0	0	175	0	41	0
C	PS00034	17	2	17.9744	0.000166448	0.0295767	8.6282e-05	1024	338	472	149
C	PS00035	13	2	24.1766	1	0	0	1480	0	465	0
C	PS00036	15	2	17.0349	4.93381e-09	0	7.33817e-06	3602	361	1547	108
C	PS00039	9	2	17.0581	0.00102555	0.00389242	1.44644e-06	6850	12	3008	1
C	PS00041	43	2	19.5592	0.404855	0.00710875	4.89027e-06	1672	318	745	135
C	PS00042	24.5	2	24.0712	0.840447	0.492717	3.18537e-05	380	34	162	15
C	PS00045	20.5	2	19.466	0.000141212	0.00467773	0	202	8	96	0
C	PS00046	7	2	17.2812	0.0155642	0.0832645	0	25	3	12	0
C	PS00047	5	2	14.9787	1	0	0	33	0	8	0
C	PS00048	11.5	2	18.6419	0.438787	3.81797e-07	7.49128e-06	565	135	175	38
C	PS00049	27.5	2	22.3848	3.20921e-07	0	2.75101e-07	1448	326	521	78
C	PS00050	16	2	17.7433	1	0	0	32	0	9	0
C	PS00051	17	2	19.5069	1	0	0	3	0	1	0
C	PS00052	27	2	17.0295	0.334552	0.0243409	4.55464e-05	369	57	150	20
C	PS00053	18	2	19.9148	0.018769	0.0348085	8.57806e-07	1121	11	520	2
C	PS00054	23	2	21.8942	0.00162832	0.0151584	2.58576e-06	1352	49	655	16
C	PS00055	8	2	16.5881	1	0	0	2399	0	1194	0
C	PS00056	13	2	21.5863	0.0626884	2.55164e-07	1.59168e-05	708	247	277	83
C	PS00057	25	2	21.5375	0.5125	0.157299	1.35559e-05	887	8	301	2
C	PS00058	7	2	20.277	1	0	0	3519	0	1543	0
C	PS00059	15	2	15.8825	0.00236323	0.0338949	1.00659e-05	8050	32	3746	10
C	PS00060	21	2	20.2	0.00568177	0.000643698	5.90861e-05	369	31	145	6
C	PS00061	29	2	14.5497	0.0321196	8.59802e-05	1.6754e-08	4973	436	1804	177
C	PS00062	18	2	16.7315	4.45538e-09	1.90132e-05	1.48133e-05	1674	126	782	39
C	PS00063	16	2	15.8026	0.145976	0.317311	0	1538	1	739	0
C	PS00064	7	2	17.2812	1	0	0	1301	0	638	0
C	PS00065	28.5	2	21.6252	0	1.03696e-07	3.48813e-06	1495	123	735	32
C	PS00066	15	2	15.4715	0.00109242	0.00149616	1.56005e-05	1380	48	642	13
C	PS00067	25.5	2	21.2907	0	0	8.6244e-09	2070	198	894	36
C	PS00068	13	2	18.0798	0.798883	0.527089	1.98826e-05	1281	10	555	4
C	PS00069	7	2	19.1784	1	0	0	713	0	341	0
C	PS00070	12	2	13.5562	0.970946	5.56523e-06	3.4375e-08	5616	1272	2453	555
C	PS00071	8	2	15.1353	0.431372	0	1.84318e-05	2185	1091	718	371
C	PS00072	13	2	20.6055	0.637202	0.231998	1.69886e-06	1638	70	741	30
C	PS00073	20	2	17.5433	1.42868e-08	1.46871e-05	5.43373e-05	1466	36	707	5
C	PS00074	14	2	18.996	0	2.09876e-08	4.3856e-06	792	39	380	2
C	PS00075	23.5	2	19.1784	0.688216	0.438578	0.00119353	494	15	219	6
C	PS00076	11	2	21.1933	0.246576	0.129515	2.8583e-05	1985	533	974	249
C	PS00077	55.5	2	19.5069	0.22221	0.466854	4.41464e-05	344	17	159	7
C	PS00078	51.5	2	17.9744	0.152051	0.384266	0.000126639	208	107	98	49
C	PS00079	21	2	14.5584	0	0.000252249	0.000106014	1839	172	745	62
C	PS00080	12	2	16.5881	2.82381e-06	0.546494	0.000233348	1396	176	515	84
C	PS00081	11	2	18.1975	0.140981	0.00132004	0.000167694	1716	35	555	8
C	PS00082	20.5	2	18.4444	0.543197	0.10247	3.76177e-05	98	6	25	1
C	PS00083	29	2	19.9405	0.192082	0.157299	0	46	2	12	0
C	PS00084	8	2	14.9787	6.54637e-05	1.49026e-05	2.06265e-05	696	48	292	9
C	PS00085	13	2	17.9744	1	0	0	642	0	265	0
C	PS00086	10	2	13.6462	0.343319	4.61039e-07	6.08689e-05	13449	2027	5846	900
C	PS00087	11	2	16.7448	0.0542025	0.251349	4.00028e-06	820	19	366	7
C	PS00088	8	2	17.7921	1	0	0	386	0	182	0
C	PS00089	22.5	2	18.2384	0.669123	0.796253	1.73431e-06	1919	15	935	7
C	PS00090	15	2	18.6675	0.00054102	1	0.000344339	763	94	264	47
C	PS00091	30.5	2	21.3632	0.02551	6.22857e-07	3.71325e-06	1997	629	884	252
C	PS00092	7	2	12.6075	0.878835	0.792849	9.17108e-08	2103	58	1033	28
C	PS00093	6	2	15.6718	1	0	0	94	0	40	0
C	PS00094	13	2	14.8476	0.0631148	0.0389475	4.15176e-05	2473	171	1192	72
C	PS00095	19	2	17.8329	0.0603719	0.157299	0	1416	2	648	0
C	PS00096	17	2	27.2413	0	9.21251e-09	0	3633	33	1807	0
C	PS00097	8	2	16.5881	1	0	0	3713	0	1626	0
C	PS00098	19	2	17.8842	0.00608218	6.9646e-07	1.26309e-05	2199	390	959	146
C	PS00099	14	2	19.335	0.262591	0.00187818	1.78314e-05	2074	385	820	162
C	PS00100	11	2	24.4767	0.000593523	2.06511e-06	0.00013835	93	30	28	2
C	PS00101	29	2	22.2025	0.00084777	0.82628	2.3684e-06	6107	519	2638	257
C	PS00102	13	2	24.8821	0.120715	0.317311	2.08933e-07	696	4	300	1
C	PS00103	13	2	19.6892	2.01679e-05	0.000411218	4.50343e-06	2834	77	1415	23
C	PS00104	15	2	18.2364	6.89275e-07	0.000230445	2.13002e-07	3541	177	1700	64
C	PS00105	14	2	18.4596	0.00128711	0.0253473	0	2082	5	1014	0
C	PS00106	12	2	28.1656	1	0	0	1525	0	745	0
C	PS00107	27.5	2	18.5085	0	0	6.99856e-06	91463	3047	44553	1337
C	PS00108	13	2	16.2924	1.98766e-07	1.48664e-08	9.44112e-07	76227	798	36311	319
C	PS00109	13	2	15.2916	0.984774	5.1698e-08	6.49426e-07	27868	769	11190	309
C	PS00110	13	2	19.8715	0.181067	0.317311	1.51409e-05	1297	4	618	1
C	PS00111	11	2	19.5838	0.325038	0.0664574	1.44454e-07	2181	76	964	30
C	PS00112	7.5	2	19.1784	0.0437172	0.000178492	9.63782e-06	904	178	267	64
C	PS00113	12	2	19.0808	0.00583942	0.0279918	2.35823e-07	2412	35	1188	11
C	PS00114	16	2	28.6558	0.501095	0.654721	6.05767e-08	1390	5	660	2
C	PS00115	7	2	17.9744	1	0	0	589	0	240	0
C	PS00116	9	2	16.4623	0.0660138	0.177932	8.34462e-06	5037	27	2431	10
C	PS00117	18	2	29.2642	0.710304	0.886403	5.28143e-05	232	49	108	24
C	PS00118	8	2	12.1967	0	0	4.00744e-07	5805	1398	1966	314
C	PS00119	11	2	14.481	0	0.125523	8.07228e-07	5031	1023	1684	487
C	PS00120	10	2	16.7382	0.0417013	0.275234	9.78829e-06	4094	21	1778	8
C	PS00121	9	2	14.9787	0	0	2.17385e-05	290	58	120	2
C	PS00122	16	2	22.3972	0	0.00018281	0	2146	14	713	0
C	PS00123	9	2	18.7084	0.148745	0.157299	0	431	2	131	0
C	PS00124	12.5	2	20.6055	5.04685e-06	0	2.85941e-05	1366	143	451	26
C	PS00125	6	2	15.6718	1	0	0	5999	0	2569	0
C	PS00126	12	2	16.0003	1	0	0	5326	0	2243	0
C	PS00127	7	2	14.9787	0	0	6.63657e-06	1921	230	834	32
C	PS00128	19	2	15.084	0.858797	1.79206e-05	0.000125001	1481	522	596	212
C	PS00129	8	2	17.1635	1	0	0	846	0	408	0
C	PS00130	10	2	21.4164	2.91222e-07	0.000124235	2.74959e-09	988	22	474	2
C	PS00131	8	2	16.8112	1	0	0	1991	0	759	0
C	PS00132	23	2	16.5492	0.00467142	0.590014	5.65046e-06	1503	31	510	14
C	PS00133	11	2	12.7661	1	0	0	1251	0	467	0
C	PS00134	6	2	14.5087	0	0	1.70491e-08	21124	1299	9708	353
C	PS00135	12	2	18.1487	0	0	1.0833e-06	22555	1178	10439	323
C	PS00136	11.5	2	15.3072	0.256376	0.179712	1.57345e-07	3389	5	1347	1
C	PS00137	11	2	17.5201	0	0	1.0693e-05	4643	165	2033	25
C	PS00138	11	2	18.0257	0.600045	0.59298	6.85617e-07	4941	56	2150	26
C	PS00139	12	2	13.5002	0	0.262399	7.32097e-06	6621	867	2819	417
C	PS00140	17	2	26.7147	0	1.86449e-06	1.80979e-05	155	37	62	4
C	PS00141	12	2	15.839	0.0890491	0.179712	1.17125e-07	4144	5	2045	1
C	PS00142	10	2	12.5166	0.0447816	0.0605689	9.55629e-06	25174	23	11973	7
C	PS00143	23.5	2	22.7495	0.0256855	0.0498602	0.000309812	919	26	450	8
C	PS00144	9	2	17.8434	1	0	0	231	0	115	0
C	PS00145	17	2	24.923	0.18086	0	2.77065e-06	1837	263	622	80
C	PS00146	16	2	15.9719	0.00213282	2.70519e-07	5.75273e-06	257	80	93	17
C	PS00149	11.5	2	18.8907	0.000335101	0.0253473	0	1228	5	502	0
C	PS00150	11	2	21.481	0.0336219	0.0348085	2.93186e-06	438	11	191	2
C	PS00151	17	2	20.1592	0.0509482	0.785495	3.24111e-05	230	54	83	26
C	PS00152	10	2	15.2274	1	0	0	5630	0	2414	0
C	PS00153	14	2	18.1975	7.06054e-05	0.00665561	3.13361e-06	1174	11	512	1
C	PS00154	7	2	18.8907	1	0	0	13084	0	6151	0
C	PS00155	13	2	25.2752	1	0	0	263	0	80	0
C	PS00156	14	2	19.1138	0.00466108	0.0330063	5.20716e-07	1895	22	907	6
C	PS00157	9	2	17.2812	1	0	0	3324	0	1401	0
C	PS00158	11	2	21.1445	0.0591815	0.0832645	0	989	3	334	0
C	PS00159	10	2	17.7921	0.0649262	0.317311	0	63	1	19	0
C	PS00160	14	2	20.9701	1	0	0	67	0	23	0
C	PS00161	6	2	15.895	0.00126086	0.0294359	4.74641e-05	439	93	202	36
C	PS00162	17	2	21.404	0.48926	0.0348085	7.32797e-07	548	11	140	2
C	PS00163	10	2	15.084	1	0	0	4078	0	1796	0
C	PS00164	14	2	25.2672	0.264777	0.317311	0	2647	1	927	0
C	PS00165	14.5	2	16.7343	0.168613	0.133614	2.61551e-06	1561	16	708	5
C	PS00166	21	2	21.003	0.0440383	0.574149	2.30616e-06	1828	456	810	222
C	PS00167	14	2	23.4027	0.0164392	0.0832645	0	1376	3	669	0
C	PS00168	15	2	19.5069	1.74407e-08	2.39597e-07	7.12905e-07	2358	57	1069	9
C	PS00169	13	2	22.3972	0	7.74402e-06	0	630	20	314	0
C	PS00170	18	2	25.9728	1.86385e-05	0.0237517	1.91784e-06	1944	213	873	90
C	PS00171	11	2	21.0631	1	0	0	2899	0	1414	0
C	PS00174	18	2	19.73	0.376625	0.196706	9.27324e-08	2047	15	873	5
C	PS00175	10	2	15.9462	0.00233305	0.000344447	4.08714e-05	1792	85	794	26
C	PS00176	19	2	18.7084	1	0	0	333	0	140	0
C	PS00177	9	2	17.3838	0.0356497	0.157299	0	1213	2	564	0
C	PS00178	11	2	14.9707	0.106614	0.0201368	1.82219e-06	30253	60	13166	21
C	PS00180	18	2	20.3178	0.00207982	0.0125549	4.07351e-06	1496	13	738	2
C	PS00181	17	2	20.6337	0	0	4.93143e-06	1587	130	761	28
C	PS00182	13	2	18.8907	1	0	0	200	0	68	0
C	PS00183	16	2	21.404	0.0048251	0.859423	2.2738e-06	2286	797	1040	396
C	PS00184	8	2	18.8907	0.00480674	0.00136255	4.83757e-05	1153	43	497	11
C	PS00185	10	2	15.4895	0.371944	0.000789114	0.000735057	43	15	1	1
C	PS00186	14	2	17.6098	0.201856	0.000107511	0	47	15	2	0
C	PS00187	20	2	18.2133	0.0127782	0.0709515	2.79367e-06	1291	69	621	27
C	PS00188	18	2	18.8783	0.0544552	0.280888	2.0264e-06	1648	86	774	38
C	PS00189	30	2	15.5696	0.654136	0.153854	1.5335e-05	991	238	463	108
C	PS00191	8	2	15.0812	1	0	0	1136	0	447	0
C	PS00194	19	2	14.8497	0.119003	0.364678	1.03192e-05	4872	1851	2401	906
C	PS00195	16.5	2	16.6935	0.318971	0.000258532	9.70463e-05	395	252	165	97
C	PS00196	14.5	2	16.9166	0.862885	0.0952928	0.00166733	142	92	60	38
C	PS00197	9	2	13.7462	0.412391	0.209062	1.49548e-05	4902	1014	2412	487
C	PS00198	12	2	14.1393	0.278932	0.695797	2.69738e-07	19620	6698	9638	3333
C	PS00201	17	2	17.8282	0.0399892	0.131668	4.52896e-06	248	11	116	3
C	PS00202	11	2	15.5921	0.194466	4.40208e-05	4.52868e-05	264	116	97	36
C	PS00203	19	2	25.3522	0	0	1.88406e-06	3482	1241	661	102
C	PS00204	21	2	21.5863	4.17263e-07	0	2.17296e-06	394	135	102	13
C	PS00205	9.5	2	18.2905	0.159731	0.317311	0	3030	1	1503	0
C	PS00206	16.5	2	28.7817	0	3.602e-09	8.743e-07	3056	90	1507	17
C	PS00207	32	2	26.7305	0	0	6.25906e-07	2982	170	1487	7
C	PS00208	12	2	16.5881	1	0	0	38	0	11	0
C	PS00209	20	2	21.481	1	0	0	248	0	81	0
C	PS00210	9	2	16.1826	0.605683	1	2.42982e-05	302	2	106	1
C	PS00211	15	2	14.7944	0.946446	0.418233	4.54611e-07	26089	673	12609	326
C	PS00212	25	2	14.288	0	0	4.56534e-07	3624	335	1563	92
C	PS00213	13	2	13.3974	1	0	0	1258	0	489	0
C	PS00214	18	2	15.1122	0.169689	0.317311	0	581	1	279	0
C	PS00216	17	2	16.5322	0.0262884	0.0119161	0.000322916	5369	133	2532	52
C	PS00217	26	2	14.953	0.00894512	0.388885	0.000181002	4638	264	2123	125
C	PS00218	31.5	2	21.8214	0.30617	0.0662395	1.1258e-05	1234	107	560	44
C	PS00219	12	2	30.4036	1	0	0	437	0	170	0
C	PS00220	15	2	41.2471	1	0	0	437	0	170	0
C	PS00221	9	2	15.8285	1	0	0	2112	0	891	0
C	PS00222	16	2	19.4015	2.29703e-05	0	2.18878e-06	5021	944	1385	209
C	PS00223	53	2	17.3306	0.000231353	9.21585e-05	3.82259e-05	1127	55	495	13
C	PS00224	7	2	19.5838	1	0	0	46	0	13	0
C	PS00226	9	2	16.5084	0.0533123	0.0832645	0	4054	3	1421	0
C	PS00227	7	2	19.1784	1	0	0	7816	0	2795	0
C	PS00229	13	2	22.5796	1	0	0	250	0	82	0
C	PS00230	10	2	16.157	1	0	0	98	0	41	0
C	PS00231	6	2	16.5881	0.00523436	0.00350047	7.98491e-05	190	38	88	10
C	PS00232	11	2	18.0798	0.000157086	0.0143059	0	8690	6	3806	0
C	PS00233	26.5	2	22.2795	1	0	0	39	0	6	0
C	PS00234	15	2	21.8784	1	0	0	3	0	0	0
C	PS00235	23	2	23.9659	1	0	0	0	0	0	0
C	PS00236	15	2	16.8758	0.691837	0	2.85134e-08	5611	1226	1927	415
C	PS00237	17	2	13.4281	3.4488e-07	0	2.55198e-07	61491	3098	22176	1002
C	PS00238	17	2	16.9473	0.991007	1.10874e-05	1.54162e-05	3267	140	1028	44
C	PS00239	9	2	16.1826	1	0	0	3249	0	1222	0
C	PS00240	14	2	34.5625	3.06378e-09	0	1.30423e-09	2917	115	1198	22
C	PS00242	8	2	15.895	0.0439954	0.104757	4.07883e-06	2568	38	1272	14
C	PS00243	15	2	19.8715	7.92943e-09	0	2.3575e-06	7903	676	3603	244
C	PS00244	27	2	18.1851	2.68615e-06	0.000929257	1.95392e-07	1849	219	874	85
C	PS00245	10	2	18.0798	0.000328526	0.0184221	2.2366e-05	1718	72	790	26
C	PS00246	10	2	24.659	0.352782	0	1.55593e-05	6350	777	2005	256
C	PS00247	24.5	2	18.0798	3.94219e-08	0.81554	8.88735e-07	1015	294	350	145
C	PS00248	14	2	21.7041	0	0	2.00011e-08	1259	356	574	34
C	PS00249	13	2	27.4724	0.209557	1.9168e-05	5.83253e-06	2296	592	1001	244
C	PS00250	16	2	15.895	0.0853816	4.71949e-07	8.20304e-07	4834	840	2125	347
C	PS00251	17	2	17.5946	2.4941e-07	0.0498602	3.21202e-06	874	26	244	8
C	PS00252	19	2	19.5069	0	0	0.000343138	1113	202	477	34
C	PS00253	21	2	20.0947	0	0	0.000180613	706	105	228	10
C	PS00254	26	2	17.2812	0	0	1.98963e-06	310	140	114	5
C	PS00255	10	2	21.7686	4.97077e-07	0.00018281	0	221	14	106	0
C	PS00256	8	2	15.2018	1	0	0	38	0	11	0
C	PS00257	7	2	16.5881	1	0	0	24	0	7	0
C	PS00258	15.5	2	20.2646	0.256497	0.000498516	2.14622e-06	165	132	49	46
C	PS00259	6.5	2	15.895	1	0	0	133	0	65	0
C	PS00260	23	2	18.4103	1	0	0	98	0	33	0
C	PS00261	7	2	14.2855	0.819108	0.202513	5.40227e-07	2021	298	924	138
C	PS00262	15	2	14.2058	0.297242	0	1.72073e-05	2162	1213	775	453
C	PS00263	17	2	25.1698	0.208358	0	5.82397e-06	260	207	66	44
C	PS00264	9	2	17.2812	0.191532	0	0.000569099	954	112	203	19
C	PS00265	17	2	16.4058	1	0	0	138	0	45	0
C	PS00266	34	2	18.1645	0.0250083	0	1.70645e-06	1787	322	511	76
C	PS00268	10	2	17.0837	1	0	0	11	0	5	0
C	PS00269	29	2	20.9701	0.425682	0	0.000106647	534	522	131	119
C	PS00270	15	2	17.2812	0.000925125	0	2.98388e-05	575	216	205	55
C	PS00271	14	2	14.2855	0	0	2.03174e-05	409	105	203	9
C	PS00272	20	2	19.5838	0.000750863	0.696262	2.04856e-08	2688	1109	1194	548
C	PS00273	13	2	26.9616	0.85951	0.291841	0.000556685	106	90	46	40
C	PS00274	10	2	16.5881	1	0	0	29	0	13	0
C	PS00275	17	2	21.0957	0.000329632	0.0143059	0	216	6	101	0
C	PS00276	12	2	15.5948	1	0	0	5	0	1	0
C	PS00277	10	2	16.9784	1	0	0	34	0	10	0
C	PS00278	24	2	20.0947	1	0	0	65	0	14	0
C	PS00279	12	2	16.5881	1	0	0	2061	0	966	0
C	PS00280	19	2	14.3368	0	0	1.36722e-07	5666	621	2271	184
C	PS00281	15.5	2	18.7729	0.00022355	0.0116169	0.00419187	347	76	65	27
C	PS00282	23.5	2	15.0812	0.223889	0.00431901	2.38092e-05	1248	332	565	140
C	PS00283	17	2	15.7664	1	0	0	183	0	66	0
C	PS00284	11	2	13.6514	0	7.5621e-06	5.06365e-06	2127	88	979	23
C	PS00285	12	2	17.962	1	0	0	26	0	12	0
C	PS00286	20	2	23.2727	0.264106	0.011412	0.000323043	12	10	3	1
C	PS00287	14	2	16.4367	0.0478238	0.157299	0	819	2	404	0
C	PS00288	13	2	22.8672	2.78904e-05	0	6.70379e-06	1012	252	282	44
C	PS00289	8	2	13.5924	1.1216e-07	3.63584e-05	7.08543e-07	416	76	194	20
C	PS00290	7	2	10.9764	0	0	7.73493e-06	5855	1011	1771	93
C	PS00291	16	2	47.9317	1	0	0	1206	0	388	0
C	PS00292	32	2	20.305	5.03558e-05	0.00671665	2.1508e-05	3883	288	1852	121
C	PS00293	19	2	21.2578	0.215316	0.00115236	0.000123301	391	69	144	21
C	PS00295	19	2	34.8265	1	0	0	569	0	256	0
C	PS00296	12	2	18.6904	1	0	0	1783	0	817	0
C	PS00297	8	2	18.8907	0	0.00018281	0	4634	14	1860	0
C	PS00298	10	2	21.2986	1	0	0	1248	0	539	0
C	PS00299	26	2	21.9918	0.0459698	0.157299	0	998	2	498	0
C	PS00300	14	2	16.1029	0.000194669	0.000311491	0	472	13	148	0
C	PS00301	16	2	19.1239	0	0	7.28963e-07	18529	78	9195	12
C	PS00302	8	2	20.277	1	0	0	547	0	268	0
C	PS00303	22	2	19.7094	0.00040562	0.000579064	1.6558e-06	619	76	296	23
C	PS00304	10	2	18.9552	1	0	0	8	0	2	0
C	PS00305	22.5	2	22.1741	0	0	2.2039e-05	651	102	220	7
C	PS00306	8	2	19.1784	3.0968e-05	0	0.00078917	209	93	79	17
C	PS00307	7	2	15.3072	1	0	0	491	0	216	0
C	PS00308	10	2	17.5973	1	0	0	24	0	7	0
C	PS00310	15	2	15.6432	0.010771	0.0109095	3.18352e-05	405	50	193	16
C	PS00311	40	2	52.7126	3.61058e-06	4.45574e-05	6.22342e-06	335	54	166	12
C	PS00312	10	2	23.0904	1	0.000311491	0	15	13	0	0
C	PS00313	19	2	23.7835	1	0	0	83	0	29	0
C	PS00314	8	2	20.9701	1	0	0	49	0	21	0
C	PS00315	19	2	32.3007	1	0	0	10	0	4	0
C	PS00316	16	2	24.8821	0.521646	0.000718537	0.00025545	875	177	345	66
C	PS00318	8	2	17.5044	1	0	0	1389	0	644	0
C	PS00319	8	2	21.8864	0.324686	0.00603956	1.41144e-07	788	104	256	38
C	PS00320	8	2	23.2727	1	0	0	707	0	237	0
C	PS00321	9	2	20.7878	1	0	0	1342	0	549	0
C	PS00322	7	2	19.5838	1	0	0	611	0	251	0
C	PS00323	25	2	20.4877	0.00238716	0.0201368	0.000204042	162	15	76	3
C	PS00324	9	2	19.1138	0.00995437	0.0209213	0.000218011	699	12	323	2
C	PS00326	9	2	22.1741	1	0	0	255	0	120	0
C	PS00327	12	2	16.5624	1	0	0	30	0	10	0
C	PS00328	15	2	34.0925	1	0	0	16	0	6	0
C	PS00329	14	2	20.3054	1.30058e-06	0.00256883	6.92259e-07	5106	44	2175	12
C	PS00330	19	2	22.5796	1	0	0	41	0	9	0
C	PS00331	17	2	23.7066	0.227965	0.317311	4.51301e-07	1623	4	804	1
C	PS00332	12	2	18.3029	3.84357e-07	0.000612313	0.000102838	949	317	436	128
C	PS00333	26.5	2	25.2752	0.0213402	0.0832645	0	1154	3	529	0
C	PS00335	11	2	17.9744	1	0	0	30	0	14	0
C	PS00336	8	2	19.5838	1	0	0	34	0	5	0
C	PS00337	11	2	21.2986	0.0114506	0.0832645	0	33	3	15	0
C	PS00338	18	2	13.5568	0.000384927	0	1.31044e-05	1859	670	569	165
C	PS00341	6	2	17.9744	0.00385812	1.01302e-08	8.9293e-05	119	44	26	3
C	PS00344	28	2	25.4338	0.0193298	0.00731228	1.67172e-05	2674	1151	1323	530
C	PS00345	9	2	18.7597	1	0	0	1575	0	682	0
C	PS00346	16	2	25.3284	1	0	0	1886	0	837	0
C	PS00347	37	2	26.3738	0	0	0.000310474	534	97	218	12
C	PS00348	13	2	38.2514	0	0.000124312	5.23767e-05	1752	314	631	123
C	PS00349	12	2	35.9488	1	0	0	395	0	135	0
C	PS00350	55	2	49.035	0.00514132	0.00932644	0.000366881	1350	515	671	228
C	PS00351	50	2	43.6959	0.0290242	0.0612463	7.1571e-05	516	151	254	64
C	PS00352	19.5	2	20.6745	0.286438	0.12819	9.2452e-06	509	35	228	13
C	PS00353	12	2	30.1805	0.0446414	0	0.000223502	278	92	61	13
C	PS00354	11.5	2	23.4959	1	0	0	603	0	253	0
C	PS00355	10	2	26.7793	1	0	0	17	0	5	0
C	PS00356	19	2	19.807	0.00871196	0.0577796	1.00868e-06	1012	10	468	2
C	PS00357	23	2	42.715	1	0	0	18	0	2	0
C	PS00358	17	2	17.8974	0.599507	0.405381	1.32714e-05	746	13	332	5
C	PS00359	15.5	2	18.5773	6.70759e-05	0.013175	6.47126e-06	837	110	377	42
C	PS00360	19	2	23.1957	0.00276389	0.10247	8.55406e-06	363	6	122	1
C	PS00361	16	2	19.807	0.000166696	0.00228194	2.18024e-06	318	13	153	1
C	PS00362	31	2	16.5084	0.0453581	0.0587817	2.88714e-05	108	7	48	1
C	PS00363	29	2	28.4941	1	0	0	119	0	45	0
C	PS00364	22	2	21.7607	1	0	0	145	0	51	0
C	PS00365	17	2	17.5689	0.0163859	0.439211	1.67539e-06	1778	483	767	233
C	PS00366	28	2	29.5927	0.0128248	0.157299	0	154	2	52	0
C	PS00367	12	2	23.7835	2.77159e-07	0	7.41067e-07	528	58	176	5
C	PS00368	17.5	2	17.9901	0.0135979	0.0832645	8.62647e-07	741	12	338	3
C	PS00369	8	2	16.9166	1	0	0	81	0	24	0
C	PS00370	12	2	20.8286	0.261179	0.205903	6.90429e-07	865	10	385	3
C	PS00371	13	2	20.3415	1	0	0	191	0	49	0
C	PS00372	17	2	19.4015	0.176987	0.317311	0	181	1	85	0
C	PS00373	24	2	19.8635	0.359406	0.0365999	3.3654e-07	1943	206	884	88
C	PS00374	7	2	16.1418	0.0322733	0.000480342	3.20033e-06	318	84	132	26
C	PS00375	43	2	31.6109	0.681645	0	6.15614e-06	4352	784	1665	305
C	PS00376	11	2	21.1933	1	0	0	3845	0	1556	0
C	PS00377	9	2	20.7878	0.683698	0.138982	7.59099e-08	3837	37	1557	14
C	PS00378	26	2	37.3114	0.421519	0.0172903	4.25758e-06	1987	51	753	17
C	PS00379	22.5	2	20.9701	0.122531	0.00595953	6.62916e-07	915	64	374	21
C	PS00380	12	2	17.7921	1	0	0	178	0	71	0
C	PS00381	12	2	20.9577	0.0779477	0.0764188	9.25122e-07	1183	674	590	314
C	PS00382	14	2	18.8419	1.91189e-08	1.37542e-07	4.69636e-06	1322	143	636	40
C	PS00383	11	2	16.6526	0	0	2.20789e-06	12251	930	5636	285
C	PS00384	14	2	25.393	1	0	0	85	0	28	0
C	PS00385	12	2	17.9744	0	1.86449e-06	0.000384163	192	37	75	4
C	PS00387	7	2	15.3353	0.00605769	0.0455003	0	555	4	267	0
C	PS00388	22.5	2	25.4983	1	0	0	1243	0	568	0
C	PS00389	20	2	17.3759	0	0	1.60791e-06	478	122	222	9
C	PS00390	21	2	18.7729	0.00153361	0.371093	4.8988e-05	667	20	206	8
C	PS00391	16	2	17.9744	0	0	1.86761e-05	596	160	171	9
C	PS00392	22	2	15.5866	0.410053	4.54498e-06	0.00020906	2149	201	779	68
C	PS00393	13	2	31.0968	0.198902	0.317311	0	2022	1	881	0
C	PS00394	13	2	25.1053	0.911339	1	0	1068	2	499	1
C	PS00395	10.5	2	20.8932	0.127679	0.131668	1.77022e-06	1678	11	771	3
C	PS00396	19.5	2	22.7131	1	0	0	3249	0	1429	0
C	PS00397	9	2	17.9744	0.842355	1	0.000677132	59	2	26	1
C	PS00398	13	2	17.4247	1	0	0	47	0	15	0
C	PS00399	15.5	2	19.8715	3.8316e-05	0.00815097	0.000110003	755	28	321	7
C	PS00400	33	2	24.6998	0.000385137	1.61997e-06	0	168	23	31	0
C	PS00401	13	2	19.807	1	0	0	4	0	0	0
C	PS00405	9	2	26.9616	1	0	0	190	0	49	0
C	PS00406	11.5	2	21.404	1	0	0	2841	0	978	0
C	PS00407	14	2	28.3887	0.00253553	0	1.2083e-05	2556	780	791	205
C	PS00408	17	2	25.2752	0.422611	0	1.57337e-06	2694	819	829	242
C	PS00409	21	2	23.9126	1	0	0	249	0	115	0
C	PS00410	10	2	22.2795	4.13495e-07	0.000311491	0	1460	13	726	0
C	PS00411	12	2	21.5863	0.000169647	0.00109084	2.35868e-05	6230	24	2931	4
C	PS00413	11	2	28.571	1	0	0	50	0	22	0
C	PS00415	8	2	23.9659	1	0	0	106	0	47	0
C	PS00416	11	2	31.5668	1	0	0	112	0	48	0
C	PS00417	20	2	26.2968	1	0	0	522	0	238	0
C	PS00418	16	2	23.1549	0.0733006	0.0832645	0	118	3	37	0
C	PS00419	10	2	29.2642	0.00186807	0	4.10446e-06	1116	644	330	229
C	PS00420	38	2	18.996	2.75975e-06	2.91465e-05	6.46263e-07	8630	495	4280	201
C	PS00421	23	2	21.7607	3.72267e-07	0	1.17126e-05	3724	715	1574	242
C	PS00422	10	2	18.1171	1	0	0	82	0	25	0
C	PS00423	22	2	37.4167	0.213979	0.0754036	0.000476347	79	62	24	24
C	PS00424	13	2	23.2727	0.000322712	0	4.47018e-05	276	68	78	8
C	PS00426	23.5	2	18.6877	7.71055e-07	0.000284156	6.05572e-08	321	93	39	29
C	PS00427	20.5	2	21.1445	0.769481	0.00140441	4.98022e-10	7772	1020	3466	459
C	PS00428	25	2	31.441	0.139695	0.317311	0	254	1	119	0
C	PS00429	27	2	50.2343	1	0	0	0	0	0	0
C	PS00431	9	2	26.2684	1	0	0	0	0	0	0
C	PS00432	9	2	18.3029	0.378787	1	6.26867e-07	3244	6	1147	3
C	PS00433	19	2	21.0109	0.00249628	0.000643698	1.8158e-07	2442	31	992	6
C	PS00434	25	2	46.1808	3.7635e-05	0.00091112	0	687	11	287	0
C	PS00435	11	2	14.9833	1	0	0	4716	0	2308	0
C	PS00436	12	2	14.4526	0.276057	0.117185	4.31748e-06	3952	297	1904	135
C	PS00437	9	2	17.7796	1	0	0	1024	0	508	0
C	PS00438	17	2	17.6098	1	0	0	937	0	463	0
C	PS00439	16	2	22.1741	0.00935801	0.157299	0	1330	2	412	0
C	PS00440	27.5	2	25.7091	0.0386267	0.0463995	6.32304e-05	1411	91	434	36
C	PS00441	17	2	26.325	0	0	3.68576e-05	1199	166	554	43
C	PS00444	13	2	19.7946	0.000235062	0.00815097	0	1201	7	588	0
C	PS00445	21.5	2	17.2152	3.86465e-09	0.000221846	3.25636e-07	2719	66	1157	18
C	PS00446	41	2	42.8849	0.771444	1	0.00020506	429	2	178	1
C	PS00447	20	2	17.3866	0.0581088	0.157299	0	815	2	378	0
C	PS00448	20	2	21.1808	0.8149	1	6.56757e-05	225	2	97	1
C	PS00449	10	2	16.5216	1	0	0	762	0	294	0
C	PS00450	17.5	2	19.6404	0.160141	4.99234e-07	4.9551e-07	5654	732	2430	298
C	PS00451	33	2	21.5499	0.428998	0.00202205	0.00157967	43	34	13	8
C	PS00452	24.5	2	24.3634	3.24669e-06	0.0918002	9.11206e-06	4022	127	1614	54
C	PS00455	12	2	17.4871	1.07208e-05	0.00664189	4.31684e-05	12520	49	5432	15
C	PS00456	26	2	21.6768	0.207444	0.105998	6.51236e-06	1279	31	574	11
C	PS00457	21	2	21.2498	0.00136898	0.00763288	4.14576e-07	771	17	377	3
C	PS00458	18	2	29.9573	5.45581e-06	3.67219e-06	3.91924e-06	500	42	211	6
C	PS00459	38	2	47.2386	1	0.0678892	0	30	30	10	10
C	PS00461	13	2	20.5001	1	0	0	472	0	214	0
C	PS00462	24.5	2	36.9704	1	0	0	232	0	89	0
C	PS00463	32.5	2	21.7041	0.803803	2.98587e-09	1.04063e-06	4557	1746	1968	749
C	PS00464	25	2	17.0705	0.823475	0.0446048	5.18656e-06	857	358	388	160
C	PS00465	13.5	2	29.1872	1.37031e-05	0	3.92858e-09	1577	201	513	41
C	PS00466	37.5	2	27.5008	0.17508	0.483739	3.69444e-05	1035	522	502	253
C	PS00467	12	2	18.9552	0.151015	0.249817	5.20806e-07	2557	37	1268	15
C	PS00468	14	2	31.0968	0	8.70663e-09	7.60985e-06	259	37	119	1
C	PS00469	9	2	17.0989	0.352671	1	6.61363e-06	636	22	265	11
C	PS00470	20	2	23.3656	0.185022	0.391173	1.41239e-05	2215	136	1081	63
C	PS00471	45.5	2	30.3548	0.181078	6.80404e-09	3.82719e-06	804	688	336	268
C	PS00472	43.5	2	26.3658	0.00171692	0	7.56982e-07	1954	1517	632	555
C	PS00473	10	2	16.1826	1	0	0	141	0	60	0
C	PS00474	24	2	22.6849	0.211666	0.365712	9.36174e-06	1128	11	541	4
C	PS00475	31	2	24.5457	0.00526862	0.0184221	5.94586e-06	309	18	153	4
C	PS00476	15	2	34.157	1	0	0	188	0	33	0
C	PS00477	9	2	16.8112	0	0	5.16652e-07	1817	74	832	7
C	PS00478	37	2	19.7174	0.588	0	7.89948e-07	21240	5593	8220	2183
C	PS00479	48	2	25.5265	0.000780528	0.14512	8.02517e-07	11646	3648	5374	1780
C	PS00480	13.5	2	21.4164	1	0	0	661	0	276	0
C	PS00481	12	2	31.5668	0.356804	0.0395918	0.00207316	39	34	16	11
C	PS00482	9	2	16.5881	1	0	0	1920	0	868	0
C	PS00483	12	2	18.8907	1	0	0	2254	0	1015	0
C	PS00484	31.5	2	20.6055	2.06426e-06	0.000175633	5.73911e-06	5952	956	2214	420
C	PS00485	7	2	16.6935	1	0	0	953	0	449	0
C	PS00486	17	2	22.5671	0.245173	0.317311	1.22161e-06	7440	9	3668	3
C	PS00487	13	2	24.9875	0.936157	3.01555e-07	7.87024e-06	1916	366	705	134
C	PS00488	16.5	2	29.698	0.825634	0.405381	1.46661e-06	2036	13	834	5
C	PS00489	15	2	17.0581	1	0	0	649	0	319	0
C	PS00490	18	2	24.9875	0.80583	0.236724	7.98808e-05	582	35	243	14
C	PS00491	13	2	21.943	0.221957	0.705457	5.96981e-05	1565	7	596	3
C	PS00492	9	2	23.9659	0.148463	1.35946e-07	1.29944e-05	312	90	89	20
C	PS00493	11	2	27.1847	0.64179	8.23828e-06	4.702e-06	311	93	90	25
C	PS00494	26	2	20.3178	1	0	0	174	0	55	0
C	PS00495	84	2	48.0009	0.253367	0.0103818	3.23469e-07	1014	176	448	71
C	PS00496	6	2	15.895	1	0	0	16	0	2	0
C	PS00497	18.5	2	19.9405	0.000845169	0.0253473	0	1005	5	463	0
C	PS00498	12	2	16.0285	0.00340384	0.00455635	6.67412e-08	1171	21	521	4
C	PS00500	12	2	27.1847	1	0	0	9	0	1	0
C	PS00501	8	2	15.4125	1	0	0	158	0	65	0
C	PS00502	14.5	2	19.6247	0.164081	0.0036539	7.22131e-05	1788	145	593	55
C	PS00503	10	2	20.6055	1	0	0	1746	0	846	0
C	PS00504	10	2	19.5838	0.0225992	0.0832645	0	1128	3	510	0
C	PS00505	9	2	24.189	3.22841e-08	0.506428	6.64584e-06	1165	111	361	52
C	PS00506	9	2	23.9659	1.28335e-05	3.30458e-07	8.05695e-05	297	47	113	6
C	PS00507	26	2	23.9659	0.00699675	0.472643	2.5955e-05	396	95	134	44
C	PS00509	15	2	24.6874	0.0169678	0.0356919	0.00013256	2152	51	1060	18
C	PS00510	16	2	31.7899	5.75762e-08	0.011412	0.00020572	263	40	85	12
C	PS00511	16	2	20.3823	1	0	0	57	0	9	0
C	PS00512	18.5	2	19.2192	0.00136989	0.00020476	1.07959e-05	556	61	242	16
C	PS00513	12	2	20.277	0.129402	0.00120045	2.52467e-07	4645	145	1940	53
C	PS00514	13	2	17.9256	1.92143e-08	9.0966e-06	2.88653e-06	2184	208	1060	72
C	PS00515	11	2	21.481	1	0	0	1	0	0	0
C	PS00516	25	2	26.4146	0.00594393	0.0832645	0	50	3	20	0
C	PS00517	9	2	19.9769	1	0	0	3627	0	1725	0
C	PS00518	10	2	14.3909	0	0	1.3094e-06	37259	5787	17075	2394
C	PS00519	27	2	21.943	0.162227	0.00648531	0.000303428	128	39	49	11
C	PS00520	21	2	20.7108	0	0	3.78362e-07	560	121	245	17
C	PS00521	23.5	2	23.7066	0	0	9.20692e-06	332	51	119	1
C	PS00522	20	2	27.2131	0.000202389	0.00763288	0.000335156	530	17	241	3
C	PS00523	13	2	21.6917	0	0	1.94819e-06	1856	181	803	28
C	PS00524	21.5	2	22.5796	0.277387	0.242908	8.22096e-08	2826	660	1404	315
C	PS00525	9	2	19.807	1	0	0	311	0	111	0
C	PS00526	20	2	27.631	0.00604028	0.888638	0.00186944	85	51	25	25
C	PS00527	23	2	15.1866	0.000139072	0	5.57466e-07	2432	1929	1110	788
C	PS00528	15	2	20.7878	1	0	0	265	0	108	0
C	PS00529	23	2	21.4603	0.169324	0.317311	0	12	1	6	0
C	PS00530	8	2	17.5044	1	0	0	744	0	359	0
C	PS00531	12	2	17.1635	0.0118068	0.029049	3.85341e-06	1107	68	551	25
C	PS00532	16	2	32.2111	0.000415279	0.220671	6.74141e-05	1620	24	533	9
C	PS00533	17	2	19.3685	7.25266e-05	3.90402e-08	6.20873e-07	2154	501	987	189
C	PS00534	21	2	21.7294	0.0524141	0.273322	1.08728e-06	2025	30	915	12
C	PS00535	12	2	21.0755	0.018691	0.0455003	0	2940	4	1120	0
C	PS00536	9	2	21.1933	2.37589e-06	0.0163512	3.3407e-05	845	34	310	10
C	PS00537	15	2	25.786	1	0	0	0	0	0	0
C	PS00538	23	2	56.4489	1	0	0	12	0	2	0
C	PS00540	19	2	32.2599	1	0	0	331	0	60	0
C	PS00541	7	2	20.9701	1	0	0	4	0	1	0
C	PS00542	22	2	20.7108	0.0745676	0.414216	3.19254e-06	1034	6	379	2
C	PS00543	23	2	20.6051	1	0	0	3	0	1	0
C	PS00544	26	2	40.3592	7.39253e-07	0.00269979	0	192	9	72	0
C	PS00545	10	2	21.8864	1	0	0	179	0	77	0
C	PS00546	8	2	17.5044	0	0	8.49785e-05	1578	221	732	44
C	PS00547	18	2	34.1978	0	0	3.84226e-06	1508	229	496	13
C	PS00548	36	2	21.5863	0.000693738	0.00892782	3.04558e-06	998	258	482	108
C	PS00550	26	2	19.6892	0.168507	0.563703	0.00624361	16	3	5	1
C	PS00551	19	2	16.2028	4.97471e-08	0	5.0279e-06	2310	539	1039	185
C	PS00552	23.5	2	21.7764	0.269468	0.637352	2.66033e-06	286	18	127	8
C	PS00553	22	2	27.1847	1	0	0	8	0	2	0
C	PS00554	29	2	57.3652	0.000975346	0.0143059	0	205	6	97	0
C	PS00555	26	2	17.3221	0.98201	0.438578	0.000389442	77	15	31	6
C	PS00556	20	2	24.7235	0.78915	6.64587e-05	6.92468e-07	97	77	25	21
C	PS00557	7	2	20.277	1	0	0	567	0	259	0
C	PS00558	23	2	21.61	3.41665e-07	0.00376182	8.99239e-07	443	43	171	12
C	PS00559	36.5	2	16.2083	0.100011	0.00464943	1.17495e-05	2031	91	860	32
C	PS00560	18	2	18.8137	0.0109514	0.0455003	0	1207	4	519	0
C	PS00561	14	2	17.8974	1	0	0	226	0	97	0
C	PS00562	30	2	26.9616	2.48955e-08	0.000432125	9.66477e-06	926	281	231	111
C	PS00563	10	2	23.0904	0.184333	0.157299	0	132	2	35	0
C	PS00564	9	2	23.7835	1	0	0	2167	0	1011	0
C	PS00565	12	2	22.8672	3.57151e-07	0.00091112	1.19386e-06	2146	275	997	110
C	PS00566	14.5	2	22.3848	0.308592	0.563703	5.19785e-05	100	3	42	1
C	PS00567	14	2	21.8864	1	0	0	110	0	32	0
C	PS00568	13	2	29.775	1	0	0	55	0	17	0
C	PS00569	7	2	20.9701	1	0	0	10	0	0	0
C	PS00570	23	2	21.951	1.47467e-08	0	9.71811e-06	369	120	124	15
C	PS00571	32	2	41.75	0.0500365	0.947313	3.23335e-06	3624	229	1619	114
C	PS00572	9	2	16.6447	0.551709	1	8.62851e-06	801	6	320	3
C	PS00573	21.5	2	25.6037	0.389162	0.000138964	2.25554e-05	547	248	222	94
C	PS00574	19.5	2	20.1637	0.665777	0.563703	0.000302887	133	3	58	1
C	PS00575	10	2	29.2642	0	0	1.82529e-05	1174	168	536	25
C	PS00576	17	2	21.1445	1	0	0	2	0	0	0
C	PS00577	15	2	21.2986	1	0	0	287	0	124	0
C	PS00578	12	2	19.5838	0.00213681	0.0577796	0.000454162	195	10	77	2
C	PS00579	15	2	18.1901	0.0302239	0.00467773	0	18	8	4	0
C	PS00580	22	2	22.2795	0.0357151	1	2.08035e-05	255	6	46	3
C	PS00581	14	2	22.8027	1	0	0	49	0	16	0
C	PS00582	19	2	18.4364	0.0948184	0.00133648	2.06624e-06	1477	398	563	167
C	PS00583	24.5	2	17.9355	0.0508014	0.00863622	0.000106776	1204	58	523	19
C	PS00584	14	2	18.1896	1	0	0	1081	0	471	0
C	PS00585	34.5	2	28.4045	0.977852	0.0747355	0.00152918	787	91	319	37
C	PS00586	12	2	19.7946	0.0109111	0.0455003	0	552	4	238	0
C	PS00587	14	2	21.5626	0.212682	0.317311	0	480	1	200	0
C	PS00588	21	2	18.3462	1	0	0	16	0	8	0
C	PS00589	16	2	15.2189	0.184475	0.317311	0	98	1	45	0
C	PS00590	20	2	23.7835	0.0155507	0.177932	1.78469e-05	150	27	63	10
C	PS00591	11	2	16.386	0.124747	0.317311	0	193	1	85	0
C	PS00592	17	2	17.2688	1	0	0	1000	0	436	0
C	PS00593	11	2	27.4724	0.00299483	0.157299	0	68	2	14	0
C	PS00594	17	2	30.1805	1	0	0	101	0	50	0
C	PS00595	20	2	18.0718	5.77045e-09	0	2.97675e-07	2235	100	890	17
C	PS00597	23.5	2	20.8286	0.382867	0	1.70808e-05	1182	262	264	64
C	PS00598	21	2	21.1808	0.765836	1	4.50066e-05	1958	6	880	3
C	PS00599	10	2	15.7047	0	9.58537e-09	4.21519e-06	4541	79	1841	14
C	PS00600	38.5	2	24.7076	0.466308	0.0104837	2.12346e-07	7640	748	3551	339
C	PS00601	33.5	2	31.8953	0.0338022	0.861804	3.64125e-06	776	33	258	16
C	PS00602	13.5	2	18.1975	0.679667	0.0704404	6.74336e-05	568	44	192	16
C	PS00603	13.5	2	17.0989	0.0175871	1.43834e-06	1.21183e-05	1333	341	571	126
C	PS00604	9	2	23.2727	5.7177e-06	0.0278069	0.00155061	133	25	42	7
C	PS00605	22	2	15.4581	0.0650034	0.0832645	0	306	3	100	0
C	PS00606	17	2	15.9653	0.0020125	0.943487	5.46847e-08	2910	199	1176	99
C	PS00607	15	2	28.7942	0.0433267	0.0832645	0	65	3	25	0
C	PS00608	15.5	2	25.3318	0.140217	0.0498602	6.02459e-06	1454	26	619	8
C	PS00609	14	2	20.9701	1	0	0	584	0	271	0
C	PS00610	15	2	24.2944	0	0	8.17517e-06	4103	194	1272	23
C	PS00611	34	2	35.3864	0.501197	0.354539	8.03568e-06	1141	42	539	18
C	PS00612	29.5	2	30.7558	0.476884	0	0.000108503	566	222	124	53
C	PS00613	11	2	22.5796	1	0	0	566	0	124	0
C	PS00614	17	2	20.269	0.348402	0.0151584	1.90979e-06	1262	49	481	16
C	PS00615	25	2	15.754	2.11775e-09	7.99924e-07	4.36586e-08	10657	2345	5266	1053
C	PS00616	15	2	17.7921	0.0355072	0.0832645	5.13296e-05	1557	27	776	9
C	PS00617	21	2	20.8286	0.630608	0.763025	6.36129e-07	1188	11	576	5
C	PS00618	19	2	22.0971	0.913869	0.669815	5.52667e-08	1243	22	577	10
C	PS00619	25	2	47.2386	3.12078e-05	0.152242	8.95577e-05	476	141	188	62
C	PS00620	25	2	59.4446	0.0549858	9.72229e-06	8.01224e-05	465	184	188	62
C	PS00621	18	2	39.4553	0.262788	0.303484	0.00130923	87	34	43	14
C	PS00622	28	2	16.9067	7.11394e-08	1.90264e-07	1.71721e-07	1037	31	380	1
C	PS00623	24	2	23.7756	0.00391267	0	3.32424e-06	1180	101	350	19
C	PS00624	15	2	22.3327	1	0	0	1252	0	407	0
C	PS00625	12	2	23.2727	0	7.74402e-06	0	194	20	90	0
C	PS00626	11	2	14.2533	0	0	7.53367e-06	3583	107	1428	7
C	PS00627	11.5	2	22.3972	0	0	3.36966e-08	3410	101	1645	13
C	PS00628	20	2	20.3178	0.5158	0.0832645	1.09663e-05	44	27	12	9
C	PS00629	13	2	21.6553	0.00110856	0.0163773	1.11101e-07	918	21	430	5
C	PS00630	15	2	19.1296	0	0	1.68766e-11	793	60	376	5
C	PS00631	8	2	21.1933	1	0	0	3426	0	1356	0
C	PS00632	25	2	22.482	0.00395193	0.0105443	1.26192e-06	1254	74	619	26
C	PS00633	57	2	24.8944	0.000342268	7.48825e-06	4.11033e-06	5064	327	2331	123
C	PS00634	33	2	20.4232	0.000200059	0.0325828	4.62634e-05	138	37	54	12
C	PS00635	18	2	24.0996	0.300282	0.0330063	0.000256181	120	22	44	6
C	PS00636	20	2	15.9082	0.665698	0.861804	2.43251e-06	8419	33	4073	16
C	PS00638	14	2	20.7233	0.00339615	0.0253473	0	60	5	28	0
C	PS00639	11	2	14.0671	0.363497	0.405381	1.79926e-06	4453	13	2178	5
C	PS00640	20	2	27.1359	0.00415881	0.0455003	0	3769	4	1849	0
C	PS00641	18	2	18.8907	1.25202e-07	8.55638e-05	1.09766e-05	1276	218	603	80
C	PS00642	13	2	24.8821	4.76229e-07	7.89278e-08	4.23662e-05	1302	222	611	71
C	PS00643	11	2	19.5838	0.143115	0.687174	3.0045e-05	1302	222	611	108
C	PS00644	16	2	38.2798	0.249623	0.799495	0.000101255	753	62	317	30
C	PS00645	12	2	26.2684	0.48613	0.00389242	3.03715e-05	788	192	330	76
C	PS00646	14	2	19.3527	0.0477825	0.630954	1.85753e-07	1042	39	422	18
C	PS00647	16	2	27.8655	1	0	0	641	0	260	0
C	PS00648	15	2	19.4863	0.472524	0.0832645	1.45658e-06	357	12	118	3
C	PS00649	25	2	19.1784	0.00282022	0	4.68607e-06	3519	663	1008	159
C	PS00650	16	2	20.3901	0.0142835	0.0117552	1.73011e-06	9472	426	3688	187
C	PS00651	28	2	22.9081	0.102091	0.0196307	7.15008e-05	67	9	21	1
C	PS00652	40	2	21.1321	0.0674962	9.62256e-08	6.93698e-07	7539	1958	3460	861
C	PS00653	15	2	19.5601	0.00204553	0.0253473	0	2146	5	1037	0
C	PS00654	13	2	20.2	0.00408379	0.0253473	0	94	5	42	0
C	PS00655	17	2	26.3738	1.55852e-05	7.74402e-06	0	182	20	53	0
C	PS00656	10	2	21.1163	1	0	0	182	0	53	0
C	PS00657	14.5	2	19.5069	0.219554	0.00815097	7.95566e-05	1913	28	650	7
C	PS00658	7	2	16.9811	1	0	0	3202	0	1213	0
C	PS00659	10	2	15.0453	0.0737934	0.157299	0	568	2	242	0
C	PS00660	30	2	20.3823	0.0336948	0.0577796	4.58982e-08	1765	40	865	14
C	PS00661	30.5	2	19.1498	0.0168729	0.0498602	7.58553e-07	1930	26	962	8
C	PS00662	15	2	29.0173	1	0	0	214	0	88	0
C	PS00663	21	2	21.6633	1	0	0	466	0	222	0
C	PS00664	11	2	17.5044	1	0	0	146	0	68	0
C	PS00665	18	2	21.9918	0.263028	0.915583	1.40676e-06	1736	89	790	44
C	PS00666	31	2	20.8238	0.203014	0.801828	4.19077e-07	2153	254	984	125
C	PS00667	16	2	20.9542	0.000337413	0.0253473	0	837	5	342	0
C	PS00668	13.5	2	24.4121	0.197991	0.317311	5.35832e-08	1082	4	527	1
C	PS00669	14	2	20.8286	1	0	0	4	0	1	0
C	PS00670	23	2	19.8635	0.049559	0.197466	5.21739e-06	926	118	444	52
C	PS00671	17	2	20.1714	4.8908e-05	1.81294e-07	2.58357e-07	2318	180	1003	55
C	PS00672	15	2	21.347	1	0	0	27	0	12	0
C	PS00673	11	2	20.5001	0.0178991	0.0832645	0	30	3	15	0
C	PS00674	19.5	2	21.2578	3.54388e-06	0.000532006	0	5836	12	2702	0
C	PS00675	14	2	22.2025	0.506399	0.563703	4.91344e-05	1096	12	372	5
C	PS00676	16	2	22.677	0.0766548	0.317311	0	1050	1	354	0
C	PS00677	19	2	26.8846	0	7.74402e-06	0	275	20	95	0
C	PS00678	15	2	12.8224	0.000970885	0.0381458	1.21632e-06	38448	1206	18828	567
C	PS00679	11	2	27.8779	1	0	0	194	0	64	0
C	PS00680	19.5	2	22.1741	0.0273339	0.0393595	1.65927e-05	777	53	379	19
C	PS00681	24.5	2	21.2092	0.0247932	0.157299	0	78	2	32	0
C	PS00682	42.5	2	21.0671	0.000492907	0.000712013	1.9537e-06	4236	236	2060	92
C	PS00683	11	2	18.3029	1	0	0	262	0	124	0
C	PS00684	15	2	23.4189	1	0.157299	3.28293e-05	8	8	2	2
C	PS00685	17	2	41.1701	0.760907	0.00225274	3.5262e-05	229	163	90	62
C	PS00686	21	2	46.3631	1	0	0	108	0	52	0
C	PS00687	8	2	14.9989	0.014275	0.0253473	9.63848e-06	5580	20	2634	5
C	PS00688	10	2	21.7041	1	0	0	1108	0	381	0
C	PS00689	29	2	27.4724	5.4465e-07	0.0154188	1.65124e-07	2074	765	945	349
C	PS00690	10	2	17.9744	5.93173e-07	8.81108e-06	2.07776e-06	4750	77	2275	19
C	PS00691	19.5	2	29.8804	0.0316154	0.157299	0	972	2	436	0
C	PS00692	14	2	34.5625	0.559854	0.000260729	1.11716e-05	1706	270	690	105
C	PS00694	9	2	23.7835	1	0	0	14	0	0	0
C	PS00696	27	2	40.3071	0.0102553	0.205903	4.48344e-05	329	10	119	3
C	PS00697	9	2	14.6008	0.720963	0.563703	3.59738e-06	1432	12	658	5
C	PS00698	19	2	16.5757	0.0360802	0.0124193	0.000126989	915	16	358	3
C	PS00699	8	2	15.3555	0.464462	1.94419e-05	0.000188761	847	111	276	33
C	PS00700	22	2	24.6998	0.0409289	0.000245732	5.12296e-05	149	36	50	7
C	PS00701	12	2	18.8907	0.004886	0.0832645	0	619	3	247	0
C	PS00702	9	2	19.5838	0.000583584	0.777297	3.0017e-07	125	50	36	24
C	PS00703	15	2	22.0563	1	0	0	293	0	135	0
C	PS00704	8	2	18.1975	0.130638	0.578515	0.000766672	304	81	119	38
C	PS00705	21	2	26.9616	0.178317	0.000572235	0.000448761	339	81	127	25
C	PS00706	19	2	31.3199	0	0	2.82572e-06	1209	390	389	44
C	PS00707	31	2	47.336	0.133209	0.148614	3.36174e-07	657	81	324	34
C	PS00708	31	2	21.1239	0.000476212	0.00467773	6.29114e-07	775	18	386	3
C	PS00709	25	2	21.2341	0.262992	0.317311	0	167	1	59	0
C	PS00710	10	2	19.9769	0.313981	0.317311	1.39051e-05	4055	4	1836	1
C	PS00711	15	2	19.9813	0.00541571	3.81995e-06	0.000154786	1749	51	563	9
C	PS00712	16	2	25.9728	0.0521017	0.317311	0	42	1	11	0
C	PS00713	15.5	2	21.0347	1	0	0	1556	0	621	0
C	PS00714	24	2	33.8332	0.000948853	0.236724	5.12611e-05	1375	35	505	14
C	PS00715	14	2	20.739	0.0431518	0.248213	5.30833e-05	389	12	164	4
C	PS00716	27	2	19.0118	0.00922585	0.0832645	0	295	3	134	0
C	PS00717	20	2	27.9187	0.00026765	0.0455003	0	175	4	54	0
C	PS00718	8	2	22.1741	1	0	0	175	0	54	0
C	PS00719	26	2	29.9977	0.0173659	0.875139	9.51374e-06	1332	162	565	80
C	PS00720	40	2	22.3485	0.00213573	0.0143059	3.30966e-05	2068	24	1020	6
C	PS00721	11	2	24.8697	1	0	0	2304	0	1143	0
C	PS00722	12	2	22.608	0.927497	1	1.84147e-06	2166	2	1025	1
C	PS00723	16	2	20.5001	0.0417832	0.0523451	8.40837e-07	1252	68	610	26
C	PS00724	7	2	19.5838	1	0	0	124	0	37	0
C	PS00725	14	2	18.4852	1	0	0	708	0	209	0
C	PS00726	10	2	18.3647	0.580123	0.256839	2.07888e-05	608	63	279	27
C	PS00727	16.5	2	19.5069	1	0	0	302	0	140	0
C	PS00728	12	2	19.9405	0.00314074	0.0455003	0	360	4	168	0
C	PS00729	9	2	16.9166	0.0288102	0.157299	0	1187	2	518	0
C	PS00730	8	2	18.2621	0.862268	0.00375303	1.07971e-06	1282	503	563	219
C	PS00731	17	2	18.996	0.534484	0.194366	3.39963e-06	1289	38	563	15
C	PS00732	10	2	17.8434	6.465e-07	0	1.05662e-05	120	56	33	2
C	PS00733	8	2	21.8864	1.28507e-08	4.16662e-06	0.000891393	309	118	142	34
C	PS00737	17	2	29.0819	0.0686121	0.566332	7.67794e-07	2428	149	1003	71
C	PS00738	15	2	24.7406	0	0	4.40181e-05	2498	296	941	43
C	PS00739	17.5	2	25.786	0	0.213374	6.05913e-05	2522	372	951	174
C	PS00740	41	2	20.9985	0	0	9.58813e-06	5322	129	2345	29
C	PS00741	26	2	21.0393	0.570979	0.371093	3.66377e-06	3112	20	1408	8
C	PS00742	19	2	30.3912	1	0	0	982	0	435	0
C	PS00743	20.5	2	21.481	0.211627	0.157299	0	37	2	9	0
C	PS00744	13	2	17.9744	0.525496	0.0389475	6.8165e-05	35	19	7	5
C	PS00745	17	2	28.7817	0.035512	0.12819	6.95134e-07	1759	35	844	13
C	PS00746	13	2	25.5753	0.0225977	1.23029e-06	1.31256e-05	1725	272	713	96
C	PS00747	24	2	33.9337	0.12021	0.0686174	3.07339e-07	2586	133	1237	56
C	PS00748	9	2	21.7041	5.08913e-06	0.00269979	0	333	9	147	0
C	PS00749	11	2	24.8821	1	0	0	329	0	147	0
C	PS00750	13	2	19.1784	0.693957	0.200825	1.85692e-06	1767	22	703	8
C	PS00751	17	2	23.5367	0.103352	0.317311	0	1809	1	721	0
C	PS00752	25.5	2	24.659	0.08158	0.627626	0.00163911	126	68	53	32
C	PS00753	17	2	30.8736	0.519585	0.225253	0.00475603	126	17	53	6
C	PS00754	20.5	2	22.0326	0.00709135	0.000748961	7.92318e-07	3667	220	1147	85
C	PS00755	20	2	25.2668	0.958772	0.563703	0.000160062	648	12	266	5
C	PS00756	18.5	2	23.0573	0.104934	0.317311	0	625	1	251	0
C	PS00757	9	2	23.2727	1	0	0	4	0	0	0
C	PS00758	10	2	16.5216	0.0202901	0.157299	0	2232	2	877	0
C	PS00759	37.5	2	26.256	3.17369e-09	0.10474	2.50832e-06	2909	201	1103	89
C	PS00760	13	2	20.4025	1	0	0	67	0	30	0
C	PS00761	14	2	15.091	1	0	0	179	0	83	0
C	PS00762	29	2	28.2709	1	0	0	931	0	407	0
C	PS00763	8	2	20.3823	0.000867402	0.000391937	6.29428e-05	421	121	202	41
C	PS00764	17	2	17.9744	0.0173457	0.000222699	4.44778e-05	960	391	447	159
C	PS00765	14	2	22.3203	0.599901	0.392448	3.55692e-06	1896	67	798	30
C	PS00766	26	2	28.4532	0.509792	1	1.96838e-06	2189	6	852	3
C	PS00767	9	2	23.3781	1	0	0	3046	0	1261	0
C	PS00768	16	2	22.1096	0.80488	0.563703	4.95804e-05	138	3	54	1
C	PS00769	13	2	22.3203	1	0	0	154	0	59	0
[truncated: 21,203 more rows]
